# Supplementary material for: Bile acid distributions, sex-specificity, and prognosis in colorectal cancer
Source: Biol Sex Differ. 2022 Oct 23;13:61. doi: 10.1186/s13293-022-00473-9 (PMC9590160; doi:10.1186/s13293-022-00473-9)
Supplement: Supplementary file 2 — Additional file 2: Table S3. Statistics of the abundances of bacteria in tumors from RCCs and LCCs. [file 13293_2022_473_MOESM2_ESM.xlsx]

## Sheet: TCGA_bacteria_RLCC_allsex
	logFC	AveExpr	t	P.Value	adj.P.Val	B
k__Bacteria.p__Firmicutes.c__Clostridia.o__Clostridiales.f__Ruminococcaceae.g__Faecalibacterium	1.39689	1.46292	4.20225	3.29731e-05	0.0469431	2.09536
k__Bacteria.p__Firmicutes.c__Clostridia.o__Clostridiales.f__Lachnospiraceae.g__Coprococcus	0.922272	0.457389	3.96434	8.79358e-05	0.0469431	1.23719
k__Bacteria.p__Proteobacteria.c__Gammaproteobacteria.o__Xanthomonadales.f__Rhodanobacteraceae.g__Luteibacter	0.352654	12.6097	3.88764	0.00011944	0.0469431	0.97024
k__Bacteria.p__Firmicutes.c__Clostridia.o__Clostridiales.f__Lachnospiraceae.g__Dorea	1.02021	1.49872	3.85059	0.000138237	0.0469431	0.843005
k__Bacteria.p__Proteobacteria.c__Deltaproteobacteria.o__Myxococcales.f__Polyangiaceae.g__Sorangium	-0.339682	9.10048	-3.84019	0.000143997	0.0469431	0.807485
k__Bacteria.p__Firmicutes.c__Clostridia.o__Clostridiales.f__Clostridiales_Family_XIII._Incertae_Sedis.g__Mogibacterium	0.531932	-0.0129284	3.7106	0.000237639	0.0501501	0.372423
k__Bacteria.p__Proteobacteria.c__Alphaproteobacteria.o__Rhizobiales.f__Brucellaceae.g__Brucella	-0.387298	3.13011	-3.69116	0.000255874	0.0501501	0.308346
k__Bacteria.p__Proteobacteria.c__Gammaproteobacteria.o__Chromatiales.f__Chromatiaceae.g__Thiorhodococcus	-0.448778	1.4486	-3.65057	0.000298285	0.0501501	0.175541
k__Bacteria.p__Firmicutes.c__Negativicutes.o__Selenomonadales.f__Selenomonadaceae.g__Centipeda	0.259123	-0.534353	3.6493	0.000299716	0.0501501	0.171398
k__Bacteria.p__Proteobacteria.c__Gammaproteobacteria.o__Pseudomonadales.f__Moraxellaceae.g__Moraxella	-0.65835	5.02281	-3.64233	0.000307669	0.0501501	0.148737
k__Bacteria.p__Firmicutes.c__Clostridia.o__Clostridiales.f__Clostridiaceae.g__Hungatella	0.945619	0.0695195	3.49661	0.00052691	0.0695444	-0.315731
k__Bacteria.p__Firmicutes.c__Clostridia.o__Clostridiales.f__Eubacteriaceae.g__Pseudoramibacter	0.23472	-0.377667	3.46968	0.000580839	0.0695444	-0.399623
k__Bacteria.p__Firmicutes.c__Clostridia.o__Clostridiales.f__Lachnospiraceae.g__Oribacterium	0.719755	0.876597	3.46731	0.000585836	0.0695444	-0.406994
k__Bacteria.p__Firmicutes.c__Clostridia.o__Clostridiales.f__Eubacteriaceae.g__Eubacterium	0.816702	3.80889	3.45722	0.000607502	0.0695444	-0.438236
k__Bacteria.p__Bacteroidetes.c__Flavobacteriia.o__Flavobacteriales.f__Flavobacteriaceae.g__Olleya	0.442143	-0.532506	3.44272	0.000639979	0.0695444	-0.483023
k__Bacteria.p__Actinobacteria.c__Coriobacteriia.o__Eggerthellales.f__Eggerthellaceae.g__Eggerthella	0.497679	2.33306	3.29923	0.00106108	0.108097	-0.916619
k__Bacteria.p__Firmicutes.c__Clostridia.o__Clostridiales.f__Lachnospiraceae.g__Tyzzerella	0.652524	-0.158595	3.27989	0.00113436	0.108752	-0.973716
k__Bacteria.p__Proteobacteria.c__Betaproteobacteria.o__Burkholderiales.f__Burkholderiaceae.g__Lautropia	0.618314	-0.0350697	3.26331	0.00120094	0.108752	-1.02244
k__Bacteria.p__Firmicutes.c__Clostridia.o__Clostridiales.f__Lachnospiraceae.g__Marvinbryantia	0.453863	0.168339	3.21297	0.00142584	0.122322	-1.16891
k__Bacteria.p__Firmicutes.c__Clostridia.o__Clostridiales.f__Clostridiaceae.g__Butyricicoccus	0.339751	-0.250789	3.11181	0.00200007	0.155966	-1.45676
k__Bacteria.p__Firmicutes.c__Clostridia.o__Clostridiales.f__Ruminococcaceae.g__Ruminococcus	0.856901	3.13219	3.09995	0.00207982	0.155966	-1.48993
k__Bacteria.p__Firmicutes.c__Bacilli.o__Bacillales.f__Bacillaceae.g__Lysinibacillus	0.54368	1.66297	3.09628	0.00210506	0.155966	-1.50016
k__Bacteria.p__Proteobacteria.c__Gammaproteobacteria.o__Oceanospirillales.f__Halomonadaceae.g__Kushneria	0.12502	4.1078	3.05254	0.00242876	0.172125	-1.62135
k__Bacteria.p__Proteobacteria.c__Gammaproteobacteria.o__Aeromonadales.f__Succinivibrionaceae.g__Succinimonas	0.50147	7.61326	2.99083	0.00296354	0.201274	-1.78954
k__Bacteria.p__Firmicutes.c__Clostridia.o__Clostridiales.f__Lachnospiraceae.g__Roseburia	0.888272	1.39268	2.96819	0.00318535	0.207685	-1.85041
k__Bacteria.p__Cyanobacteria.o__Oscillatoriales.g__Planktothricoides	0.346093	0.437619	2.95458	0.00332588	0.208507	-1.88679
k__Bacteria.p__Firmicutes.c__Bacilli.o__Lactobacillales.f__Aerococcaceae.g__Eremococcus	0.25715	-0.375123	2.91997	0.00370925	0.222625	-1.97861
k__Bacteria.p__Firmicutes.c__Bacilli.o__Lactobacillales.f__Carnobacteriaceae.g__Dolosigranulum	-0.632012	1.43793	-2.9074	0.00385826	0.222625	-2.01172
k__Bacteria.p__Actinobacteria.c__Actinobacteria.o__Streptosporangiales.f__Nocardiopsaceae.g__Streptomonospora	-0.210431	-0.28756	-2.88996	0.00407396	0.222625	-2.05741
k__Bacteria.p__Proteobacteria.c__Alphaproteobacteria.o__Rhodobacterales.f__Rhodobacteraceae.g__Litoreibacter	0.142959	-0.361628	2.88811	0.0040974	0.222625	-2.06222
k__Bacteria.p__Planctomycetes.c__Phycisphaerae.o__Phycisphaerales.f__Phycisphaeraceae.g__Phycisphaera	-0.423378	3.64043	-2.8204	0.00504794	0.265424	-2.23703
k__Bacteria.p__Proteobacteria.c__Gammaproteobacteria.o__Chromatiales.f__Chromatiaceae.g__Marichromatium	0.368724	8.54495	2.79096	0.00552039	0.281195	-2.31179
k__Bacteria.p__Planctomycetes.c__Planctomycetia.o__Planctomycetales.f__Isosphaeraceae.g__Singulisphaera	0.51456	-1.09597	2.77785	0.00574338	0.283688	-2.34483
k__Bacteria.p__Actinobacteria.c__Actinobacteria.o__Micrococcales.f__Microbacteriaceae.g__Yonghaparkia	0.338147	-0.110554	2.74758	0.00628967	0.29825	-2.42057
k__Bacteria.p__Firmicutes.c__Clostridia.o__Clostridiales.f__Lachnospiraceae.g__Pseudobutyrivibrio	0.319349	1.36049	2.74154	0.00640414	0.29825	-2.43558
k__Bacteria.p__Proteobacteria.c__Alphaproteobacteria.o__Rhizobiales.f__Phyllobacteriaceae.g__Phyllobacterium	-0.40902	-0.330684	-2.71906	0.00684697	0.310016	-2.4912
k__Bacteria.p__Cyanobacteria.o__Chroococcales.g__Dactylococcopsis	0.0531981	-0.708556	2.67037	0.00790218	0.342391	-2.61016
k__Archaea.p__Euryarchaeota.c__Methanomicrobia.o__Methanosarcinales.f__Methanosaetaceae.g__Methanosaeta	-0.451033	1.20257	-2.66692	0.00798213	0.342391	-2.61851
k__Bacteria.p__Firmicutes.c__Bacilli.o__Bacillales.f__Paenibacillaceae.g__Cohnella	-0.411874	2.43849	-2.65217	0.00833255	0.348258	-2.65408
k__Bacteria.p__Proteobacteria.c__Gammaproteobacteria.o__Enterobacteriales.f__Enterobacteriaceae.g__Serratia	0.296647	5.21506	2.62919	0.00890619	0.356137	-2.70915
k__Bacteria.p__Planctomycetes.c__Planctomycetia.o__Planctomycetales.f__Planctomycetaceae.g__Planctopirus	0.383963	0.910071	2.62568	0.00899685	0.356137	-2.71752
k__Bacteria.p__Actinobacteria.c__Actinobacteria.o__Actinomycetales.f__Actinomycetaceae.g__Actinotignum	-0.27619	-0.105034	-2.60825	0.00945966	0.356137	-2.75894
k__Bacteria.p__Proteobacteria.c__Betaproteobacteria.o__Nitrosomonadales.f__Nitrosomonadaceae.g__Nitrosomonas	0.453665	3.06928	2.59842	0.00972969	0.356137	-2.78216
k__Bacteria.p__Fusobacteria.c__Fusobacteriia.o__Fusobacteriales.f__Fusobacteriaceae.g__Fusobacterium	0.646718	7.34491	2.59398	0.00985388	0.356137	-2.79262
k__Bacteria.p__Deinococcus.Thermus.c__Deinococci.o__Deinococcales.f__Trueperaceae.g__Truepera	0.432002	0.388495	2.58966	0.00997638	0.356137	-2.8028
k__Bacteria.p__Aquificae.c__Aquificae.o__Aquificales.f__Hydrogenothermaceae.g__Persephonella	0.128515	-1.22274	2.58277	0.0101742	0.356137	-2.81898
k__Bacteria.p__Proteobacteria.c__Betaproteobacteria.o__Burkholderiales.f__Alcaligenaceae.g__Brackiella	-0.473791	3.98572	-2.57785	0.0103175	0.356137	-2.8305
k__Bacteria.p__Firmicutes.c__Bacilli.o__Lactobacillales.f__Aerococcaceae.g__Facklamia	-0.447174	0.193608	-2.56571	0.0106791	0.356137	-2.85885
k__Bacteria.p__Firmicutes.c__Clostridia.o__Clostridiales.f__Peptostreptococcaceae.g__Paeniclostridium	-0.561746	3.22621	-2.56483	0.010706	0.356137	-2.86092
k__Bacteria.p__Proteobacteria.c__Deltaproteobacteria.o__Desulfuromonadales.f__Geobacteraceae.g__Geoalkalibacter	0.29598	-1.47261	2.55727	0.0109373	0.356557	-2.87851
k__Bacteria.p__Proteobacteria.c__Alphaproteobacteria.o__Rickettsiales.f__Anaplasmataceae.g__Ehrlichia	-0.293844	5.83663	-2.53146	0.0117611	0.365207	-2.93816
k__Bacteria.p__Cyanobacteria.o__Oscillatoriales.g__Geitlerinema	-0.51051	-0.53966	-2.52841	0.0118622	0.365207	-2.94519
k__Bacteria.p__Actinobacteria.c__Actinobacteria.o__Glycomycetales.f__Glycomycetaceae.g__Glycomyces	-0.282374	-0.595921	-2.52136	0.0120986	0.365207	-2.96137
k__Bacteria.p__Rhodothermaeota.c__Balneolia.o__Balneolales.f__Balneolaceae.g__Gracilimonas	0.11862	-0.371484	2.52135	0.0120989	0.365207	-2.96139
k__Bacteria.p__Nitrospirae.c__Nitrospira.o__Nitrospirales.f__Nitrospiraceae.g__Nitrospira	0.556779	1.0381	2.51164	0.0124312	0.368415	-2.98361
k__Bacteria.p__Proteobacteria.c__Gammaproteobacteria.o__Pasteurellales.f__Pasteurellaceae.g__Histophilus	-0.469071	3.96515	-2.49028	0.0131906	0.3787	-3.03216
k__Archaea.p__Euryarchaeota.c__Methanomicrobia.o__Methanosarcinales.f__Methanosarcinaceae.g__Methanomethylovorans	0.41055	0.943554	2.48742	0.0132954	0.3787	-3.03864
k__Bacteria.p__Proteobacteria.c__Alphaproteobacteria.o__Sphingomonadales.f__Sphingomonadaceae.g__Sphingopyxis	-0.339891	2.57045	-2.48256	0.0134752	0.3787	-3.04962
k__Bacteria.p__Fusobacteria.c__Fusobacteriia.o__Fusobacteriales.f__Fusobacteriaceae.g__Ilyobacter	0.191594	-0.943671	2.4706	0.0139268	0.382293	-3.07657
k__Bacteria.p__Actinobacteria.c__Actinobacteria.o__Micrococcales.f__Micrococcaceae.g__Pseudarthrobacter	0.306608	0.575759	2.46323	0.0142117	0.382293	-3.0931
k__Bacteria.p__Actinobacteria.c__Actinobacteria.o__Micrococcales.f__Microbacteriaceae.g__Rhodoluna	0.465417	0.23758	2.45596	0.0144978	0.382293	-3.10937
k__Bacteria.p__Fusobacteria.c__Fusobacteriia.o__Fusobacteriales.f__Fusobacteriaceae.g__Cetobacterium	-0.158357	-1.22817	-2.45486	0.0145412	0.382293	-3.11181
k__Bacteria.p__Acidobacteria.c__Acidobacteriia.o__Acidobacteriales.f__Acidobacteriaceae.g__Granulicella	0.288145	0.0187191	2.42737	0.0156728	0.40013	-3.17289
k__Bacteria.p__Proteobacteria.c__Deltaproteobacteria.o__Desulfovibrionales.f__Desulfonatronaceae.g__Desulfonatronum	-0.324326	-0.0655867	-2.42648	0.0157106	0.40013	-3.17486
k__Bacteria.p__Firmicutes.c__Clostridia.o__Clostridiales.f__Lachnospiraceae.g__Lachnoanaerobaculum	0.5021	1.52741	2.41583	0.0161703	0.405502	-3.19832
k__Bacteria.p__Proteobacteria.c__Gammaproteobacteria.o__Cellvibrionales.f__Cellvibrionaceae.g__Teredinibacter	-0.220452	0.219656	-2.40311	0.0167346	0.413295	-3.22621
k__Bacteria.p__Proteobacteria.c__Alphaproteobacteria.o__Rhizobiales.f__Brucellaceae.g__Ochrobactrum	-0.485069	-0.653853	-2.38557	0.0175418	0.426763	-3.26446
k__Bacteria.p__Proteobacteria.c__Alphaproteobacteria.o__Sphingomonadales.f__Erythrobacteraceae.g__Croceicoccus	-0.225947	-0.771236	-2.37784	0.0179084	0.429274	-3.28123
k__Bacteria.p__Bacteroidetes.c__Flavobacteriia.o__Flavobacteriales.f__Flavobacteriaceae.g__Leeuwenhoekiella	0.18902	-0.532658	2.36349	0.0186063	0.433646	-3.31221
k__Bacteria.p__Proteobacteria.c__Betaproteobacteria.o__Burkholderiales.g__Leptothrix	0.398203	-1.048	2.35563	0.0189989	0.433646	-3.32911
k__Bacteria.p__Firmicutes.c__Bacilli.o__Bacillales.f__Listeriaceae.g__Brochothrix	0.293945	-0.118766	2.33594	0.0200137	0.433646	-3.37119
k__Bacteria.p__Firmicutes.c__Tissierellia.o__Tissierellales.f__Peptoniphilaceae.g__Peptoniphilus	-0.612043	2.42599	-2.33196	0.0202245	0.433646	-3.37965
k__Bacteria.p__Proteobacteria.c__Gammaproteobacteria.o__Chromatiales.f__Chromatiaceae.g__Lamprocystis	-0.371417	0.64672	-2.32965	0.0203476	0.433646	-3.38455
k__Bacteria.p__Firmicutes.c__Bacilli.o__Lactobacillales.f__Lactobacillaceae.g__Pediococcus	-0.385209	1.33308	-2.32761	0.0204574	0.433646	-3.38889
k__Bacteria.p__Chloroflexi.c__Ktedonobacteria.o__Thermogemmatisporales.f__Thermogemmatisporaceae.g__Thermogemmatispora	-0.426764	4.72183	-2.32562	0.0205648	0.433646	-3.39312
k__Bacteria.p__Actinobacteria.c__Actinobacteria.o__Micrococcales.f__Microbacteriaceae.g__Agreia	0.455766	0.989506	2.32534	0.0205797	0.433646	-3.3937
k__Bacteria.p__Cyanobacteria.o__Chroococcales.g__Aphanocapsa	0.0909562	-1.59827	2.31565	0.0211089	0.433646	-3.41418
k__Bacteria.p__Proteobacteria.c__Gammaproteobacteria.o__Legionellales.f__Coxiellaceae.g__Diplorickettsia	0.144949	-2.44099	2.30906	0.0214761	0.433646	-3.42808
k__Bacteria.p__Actinobacteria.c__Actinobacteria.o__Micrococcales.f__Demequinaceae.g__Demequina	0.303824	0.44341	2.30838	0.0215142	0.433646	-3.42952
k__Bacteria.p__Bacteroidetes.c__Flavobacteriia.o__Flavobacteriales.f__Flavobacteriaceae.g__Tenacibaculum	0.503615	1.83045	2.30516	0.0216955	0.433646	-3.43628
k__Bacteria.p__Proteobacteria.c__Gammaproteobacteria.o__Enterobacteriales.f__Enterobacteriaceae.g__Pragia	0.10627	-0.584691	2.29945	0.0220211	0.433646	-3.44827
k__Bacteria.p__Acidobacteria.c__Acidobacteriia.o__Acidobacteriales.f__Acidobacteriaceae.g__Candidatus_Koribacter	0.173566	-0.41814	2.29711	0.0221552	0.433646	-3.45316
k__Bacteria.p__Firmicutes.c__Bacilli.o__Lactobacillales.f__Streptococcaceae.g__Lactococcus	0.382964	4.44192	2.29238	0.0224294	0.433646	-3.46306
k__Bacteria.p__Firmicutes.c__Negativicutes.o__Acidaminococcales.f__Acidaminococcaceae.g__Phascolarctobacterium	0.499511	0.283053	2.28981	0.0225796	0.433646	-3.46843
k__Bacteria.p__Actinobacteria.c__Actinobacteria.o__Bifidobacteriales.f__Bifidobacteriaceae.g__Parascardovia	0.125002	-0.61831	2.28537	0.0228411	0.433646	-3.47769
k__Bacteria.p__Proteobacteria.c__Alphaproteobacteria.o__Rhizobiales.f__Phyllobacteriaceae.g__Aliihoeflea	0.368286	-0.662588	2.28183	0.0230514	0.433646	-3.48506
k__Bacteria.p__Firmicutes.c__Clostridia.o__Thermoanaerobacterales.f__Thermoanaerobacteraceae.g__Caldanaerobacter	-0.447633	2.5543	-2.27901	0.0232205	0.433646	-3.49093
k__Bacteria.p__Proteobacteria.c__Gammaproteobacteria.o__Methylococcales.f__Methylococcaceae.g__Methylocaldum	0.232446	-0.910984	2.27584	0.0234116	0.433646	-3.49752
k__Bacteria.p__Actinobacteria.c__Actinobacteria.o__Corynebacteriales.f__Williamsiaceae.g__Williamsia	0.364303	-0.402102	2.23899	0.0257348	0.471323	-3.5734
k__Bacteria.p__Spirochaetes.c__Spirochaetia.o__Spirochaetales.f__Borreliaceae.g__Borrelia	-0.305395	4.20868	-2.23439	0.0260381	0.47158	-3.58277
k__Bacteria.p__Proteobacteria.c__Alphaproteobacteria.o__Rhizobiales.f__Phyllobacteriaceae.g__Nitratireductor	0.411457	1.87313	2.22015	0.0269983	0.476376	-3.61173
k__Bacteria.p__Proteobacteria.c__Gammaproteobacteria.o__Methylococcales.f__Methylococcaceae.g__Methylomonas	-0.273885	1.16122	-2.21761	0.0271723	0.476376	-3.61686
k__Bacteria.p__Synergistetes.c__Synergistia.o__Synergistales.f__Synergistaceae.g__Pyramidobacter	0.287717	1.52906	2.2175	0.0271797	0.476376	-3.61708
k__Bacteria.p__Proteobacteria.c__Alphaproteobacteria.o__Rhodospirillales.f__Rhodospirillaceae.g__Thalassobaculum	0.259907	0.232081	2.19607	0.0286908	0.492627	-3.66025
k__Bacteria.p__Proteobacteria.c__Gammaproteobacteria.o__Enterobacteriales.f__Enterobacteriaceae.g__Providencia	0.377924	2.87873	2.19578	0.0287114	0.492627	-3.66083
k__Bacteria.p__Proteobacteria.c__Betaproteobacteria.o__Rhodocyclales.f__Rhodocyclaceae.g__Azoarcus	0.316297	-2.47619	2.18737	0.0293241	0.4979	-3.67765
k__Bacteria.p__Proteobacteria.c__Deltaproteobacteria.o__Desulfobacterales.f__Desulfobacteraceae.g__Desulfospira	0.0285768	-0.618023	2.18185	0.0297323	0.499626	-3.68866
k__Bacteria.p__Firmicutes.c__Clostridia.o__Clostridiales.f__Lachnospiraceae.g__Robinsoniella	0.343006	-0.599314	2.16468	0.0310345	0.505733	-3.72274
k__Bacteria.p__Thermotogae.c__Thermotogae.o__Thermotogales.f__Fervidobacteriaceae.g__Thermosipho	-0.289756	1.54013	-2.16458	0.0310422	0.505733	-3.72294
k__Bacteria.p__Proteobacteria.c__Gammaproteobacteria.o__Enterobacteriales.f__Enterobacteriaceae.g__Shigella	0.21713	13.2881	2.15737	0.0316032	0.505733	-3.73716
k__Bacteria.p__Bacteroidetes.c__Cytophagia.o__Cytophagales.f__Amoebophilaceae.g__Candidatus_Amoebophilus	0.152292	-0.477844	2.15457	0.0318233	0.505733	-3.74267
k__Bacteria.p__Firmicutes.c__Clostridia.o__Clostridiales.f__Ruminococcaceae.g__Candidatus_Soleaferrea	0.337303	-0.0171164	2.15309	0.0319406	0.505733	-3.74559
k__Bacteria.p__Firmicutes.c__Negativicutes.o__Selenomonadales.f__Sporomusaceae.g__Thermosinus	0.193492	-0.364338	2.15271	0.0319702	0.505733	-3.74633
k__Bacteria.p__Proteobacteria.c__Alphaproteobacteria.o__Rhizobiales.f__Methylocystaceae.g__Methylosinus	-0.407716	4.35145	-2.14734	0.032398	0.505733	-3.75687
k__Bacteria.p__Firmicutes.c__Bacilli.o__Bacillales.f__Planococcaceae.g__Bhargavaea	-0.156341	-2.32443	-2.13697	0.0332385	0.505733	-3.77717
k__Bacteria.p__Firmicutes.c__Negativicutes.o__Selenomonadales.f__Selenomonadaceae.g__Selenomonas	0.472035	8.71933	2.1358	0.0333344	0.505733	-3.77946
k__Bacteria.p__Firmicutes.c__Clostridia.o__Clostridiales.f__Oscillospiraceae.g__Oscillibacter	0.481066	6.31384	2.12743	0.0340274	0.505733	-3.79574
k__Bacteria.p__Rhodothermaeota.c__Balneolia.o__Balneolales.f__Balneolaceae.g__Balneola	0.102606	-0.427641	2.12568	0.0341747	0.505733	-3.79916
k__Bacteria.p__Actinobacteria.c__Actinobacteria.o__Micromonosporales.f__Micromonosporaceae.g__Actinocatenispora	-0.263583	-0.25496	-2.12472	0.0342553	0.505733	-3.80103
k__Bacteria.p__Actinobacteria.c__Actinobacteria.o__Micrococcales.f__Dermacoccaceae.g__Luteipulveratus	0.177894	-0.44505	2.11958	0.0346893	0.505733	-3.81098
k__Bacteria.p__Firmicutes.c__Clostridia.o__Clostridiales.g__Epulopiscium	-0.394639	2.95208	-2.1193	0.0347132	0.505733	-3.81153
k__Bacteria.p__Proteobacteria.c__Gammaproteobacteria.o__Xanthomonadales.f__Xanthomonadaceae.g__Xanthomonas	-0.282928	10.3718	-2.11635	0.0349648	0.505733	-3.81724
k__Bacteria.p__Bacteroidetes.c__Flavobacteriia.o__Flavobacteriales.f__Flavobacteriaceae.g__Zobellia	-0.259457	0.167261	-2.11028	0.0354874	0.505733	-3.82896
k__Bacteria.p__Proteobacteria.c__Deltaproteobacteria.o__Desulfovibrionales.f__Desulfovibrionaceae.g__Lawsonia	-0.205683	8.46002	-2.10932	0.0355702	0.505733	-3.8308
k__Bacteria.p__Firmicutes.c__Bacilli.o__Lactobacillales.f__Enterococcaceae.g__Catellicoccus	-0.372911	7.54526	-2.10687	0.0357841	0.505733	-3.83553
k__Bacteria.p__Proteobacteria.c__Betaproteobacteria.o__Burkholderiales.f__Comamonadaceae.g__Diaphorobacter	-0.296865	-1.56269	-2.1045	0.0359908	0.505733	-3.84008
k__Bacteria.p__Firmicutes.c__Bacilli.o__Bacillales.f__Bacillaceae.g__Domibacillus	-0.288785	0.194221	-2.09843	0.0365272	0.508883	-3.85175
k__Bacteria.p__Proteobacteria.c__Deltaproteobacteria.o__Myxococcales.f__Kofleriaceae.g__Haliangium	-0.217423	5.50768	-2.08998	0.0372838	0.515021	-3.86792
k__Bacteria.p__Firmicutes.c__Clostridia.o__Clostridiales.f__Eubacteriaceae.g__Acetobacterium	-0.385636	1.91434	-2.08451	0.0377812	0.515627	-3.87836
k__Bacteria.p__Firmicutes.c__Negativicutes.o__Selenomonadales.f__Selenomonadaceae.g__Anaerovibrio	0.304611	2.22343	2.08255	0.0379603	0.515627	-3.88208
k__Bacteria.p__Bacteroidetes.c__Bacteroidia.o__Bacteroidales.f__Rikenellaceae.g__Mucinivorans	0.0893295	0.571769	2.07586	0.0385788	0.517254	-3.8948
k__Bacteria.p__Proteobacteria.c__Gammaproteobacteria.o__Enterobacteriales.f__Enterobacteriaceae.g__Moellerella	0.201468	-1.56004	2.0744	0.0387147	0.517254	-3.89757
k__Bacteria.p__Proteobacteria.c__Gammaproteobacteria.o__Pseudomonadales.f__Pseudomonadaceae.g__Oblitimonas	-0.206791	-0.180905	-2.06797	0.0393193	0.517738	-3.90975
k__Bacteria.p__Proteobacteria.c__Deltaproteobacteria.o__Myxococcales.f__Myxococcaceae.g__Corallococcus	0.180184	-0.0921392	2.06726	0.0393862	0.517738	-3.91109
k__Bacteria.p__Proteobacteria.c__Betaproteobacteria.o__Burkholderiales.f__Oxalobacteraceae.g__Collimonas	-0.387683	7.04494	-2.05521	0.0405415	0.528661	-3.93379
k__Bacteria.p__Firmicutes.c__Clostridia.o__Clostridiales.f__Peptococcaceae.g__Syntrophobotulus	-0.11699	-0.167665	-2.02586	0.0434769	0.559035	-3.98856
k__Bacteria.p__Bacteroidetes.c__Bacteroidia.o__Bacteroidales.f__Prevotellaceae.g__Hallella	0.150933	1.88881	2.02509	0.0435567	0.559035	-3.98999
k__Bacteria.p__Firmicutes.c__Clostridia.o__Clostridiales.f__Lachnospiraceae.g__Cellulosilyticum	0.234451	-0.259755	2.02161	0.0439173	0.55926	-3.99644
k__Bacteria.p__Firmicutes.c__Bacilli.o__Bacillales.f__Bacillaceae.g__Halolactibacillus	0.0976366	-0.44921	2.01716	0.0443819	0.560795	-4.00466
k__Bacteria.p__Proteobacteria.c__Alphaproteobacteria.o__Rhodospirillales.f__Acetobacteraceae.g__Acidocella	0.283004	5.92466	2.01204	0.0449212	0.562425	-4.01409
k__Bacteria.p__Actinobacteria.c__Actinobacteria.o__Actinomycetales.f__Actinomycetaceae.g__Flaviflexus	0.165577	-0.599749	2.0094	0.0452011	0.562425	-4.01894
k__Bacteria.p__Proteobacteria.c__Alphaproteobacteria.o__Caulobacterales.f__Caulobacteraceae.g__Phenylobacterium	0.401861	-0.299029	2.00063	0.0461435	0.5688	-4.03504
k__Bacteria.p__Firmicutes.c__Clostridia.o__Clostridiales.f__Lachnospiraceae.g__Shuttleworthia	0.267422	-0.242973	1.99786	0.0464438	0.5688	-4.0401
k__Bacteria.p__Proteobacteria.c__Gammaproteobacteria.o__Enterobacteriales.f__Enterobacteriaceae.g__Raoultella	-0.3109	1.06213	-1.99341	0.0469308	0.5688	-4.04822
k__Bacteria.p__Proteobacteria.c__Gammaproteobacteria.f__Competibacteraceae.g__Candidatus_Contendobacter	-0.433441	-0.228245	-1.98721	0.0476163	0.5688	-4.05951
k__Bacteria.p__Bacteroidetes.c__Flavobacteriia.o__Flavobacteriales.f__Flavobacteriaceae.g__Arenitalea	0.0779929	-0.412826	1.98178	0.0482245	0.5688	-4.06939
k__Bacteria.p__Proteobacteria.c__Deltaproteobacteria.o__Desulfobacterales.f__Desulfobacteraceae.g__Desulfatibacillum	-0.361386	4.32626	-1.97579	0.0489015	0.5688	-4.08023
k__Archaea.p__Crenarchaeota.c__Thermoprotei.o__Sulfolobales.f__Sulfolobaceae.g__Metallosphaera	-0.326802	1.27993	-1.97579	0.048902	0.5688	-4.08023
k__Bacteria.p__Proteobacteria.c__Gammaproteobacteria.o__Legionellales.f__Legionellaceae.g__Legionella	0.178667	5.96467	1.97339	0.049175	0.5688	-4.08456
k__Bacteria.p__Proteobacteria.c__Acidithiobacillia.o__Acidithiobacillales.f__Acidithiobacillaceae.g__Acidithiobacillus	-0.360665	4.85856	-1.97136	0.0494081	0.5688	-4.08823
k__Bacteria.p__Bacteroidetes.c__Flavobacteriia.o__Flavobacteriales.f__Flavobacteriaceae.g__Gillisia	0.209848	2.15968	1.97072	0.0494812	0.5688	-4.08938
k__Bacteria.p__Cyanobacteria.o__Stigonematales.g__Mastigocoleus	-0.300174	1.52354	-1.96478	0.0501679	0.5688	-4.10008
k__Bacteria.p__Firmicutes.c__Negativicutes.o__Selenomonadales.f__Selenomonadaceae.g__Propionispira	0.123708	-0.408552	1.96472	0.050175	0.5688	-4.10019
k__Bacteria.p__Cyanobacteria.o__Pleurocapsales.g__Stanieria	0.157914	-0.897042	1.95951	0.050784	0.5688	-4.10955
k__Bacteria.p__Actinobacteria.c__Actinobacteria.o__Propionibacteriales.f__Propionibacteriaceae.g__Aestuariimicrobium	-0.244529	-0.2966	-1.95856	0.0508955	0.5688	-4.11125
k__Bacteria.p__Proteobacteria.c__Alphaproteobacteria.o__Rhodobacterales.f__Hyphomonadaceae.g__Hellea	-0.0927692	-0.275031	-1.95812	0.0509477	0.5688	-4.11205
k__Bacteria.p__Proteobacteria.c__Gammaproteobacteria.o__Cellvibrionales.f__Cellvibrionaceae.g__Marinagarivorans	0.0862419	-1.04759	1.95065	0.051833	0.574747	-4.1254
k__Bacteria.p__Proteobacteria.c__Betaproteobacteria.o__Burkholderiales.f__Comamonadaceae.g__Pseudorhodoferax	0.368258	-1.96711	1.94076	0.0530268	0.583921	-4.14302
k__Bacteria.p__Firmicutes.c__Clostridia.o__Clostridiales.f__Clostridiaceae.g__Thermobrachium	0.141738	-0.638684	1.93789	0.0533768	0.583921	-4.14811
k__Bacteria.p__Cyanobacteria.o__Oscillatoriales.g__Arthrospira	-0.378566	3.03826	-1.92873	0.0545085	0.590938	-4.16432
k__Archaea.p__Euryarchaeota.c__Halobacteria.o__Halobacteriales.f__Halobacteriaceae.g__Halosimplex	-0.226275	-0.669601	-1.92563	0.0548959	0.590938	-4.16979
k__Bacteria.p__Proteobacteria.c__Betaproteobacteria.o__Hydrogenophilales.f__Hydrogenophilaceae.g__Tepidiphilus	0.422825	-0.412053	1.92128	0.0554446	0.590938	-4.17747
k__Bacteria.p__Actinobacteria.c__Actinobacteria.o__Bifidobacteriales.f__Bifidobacteriaceae.g__Gardnerella	-0.534604	3.34913	-1.91853	0.0557933	0.590938	-4.1823
k__Bacteria.p__Proteobacteria.c__Betaproteobacteria.o__Burkholderiales.f__Comamonadaceae.g__Pseudacidovorax	0.308828	-1.82007	1.91521	0.0562159	0.590938	-4.18812
k__Archaea.p__Euryarchaeota.c__Halobacteria.o__Natrialbales.f__Natrialbaceae.g__Natronorubrum	-0.134246	-0.303098	-1.91369	0.056411	0.590938	-4.19079
k__Bacteria.p__Thermotogae.c__Thermotogae.o__Petrotogales.g__Marinitoga	-0.317996	4.2984	-1.91208	0.0566171	0.590938	-4.1936
k__Bacteria.p__Bacteroidetes.c__Bacteroidia.o__Bacteroidales.f__Porphyromonadaceae.g__Barnesiella	0.356554	-0.790173	1.90826	0.057111	0.590938	-4.2003
k__Bacteria.p__Proteobacteria.c__Deltaproteobacteria.o__Desulfovibrionales.f__Desulfohalobiaceae.g__Desulfonatronovibrio	0.134252	2.19573	1.90415	0.057646	0.590938	-4.20747
k__Bacteria.p__Proteobacteria.c__Deltaproteobacteria.o__Myxococcales.f__Anaeromyxobacteraceae.g__Anaeromyxobacter	-0.347787	1.46775	-1.90365	0.0577112	0.590938	-4.20834
k__Bacteria.p__Actinobacteria.c__Actinobacteria.o__Micrococcales.f__Cellulomonadaceae.g__Paraoerskovia	0.0857829	-0.432899	1.89468	0.0588936	0.590938	-4.22394
k__Bacteria.p__Proteobacteria.c__Alphaproteobacteria.o__Rhodospirillales.f__Acetobacteraceae.g__Kozakia	0.0999198	-0.50295	1.89279	0.0591449	0.590938	-4.22722
k__Bacteria.p__Caldiserica.c__Caldisericia.o__Caldisericales.f__Caldisericaceae.g__Caldisericum	-0.167071	3.75366	-1.88802	0.0597846	0.590938	-4.23548
k__Bacteria.p__Actinobacteria.c__Actinobacteria.o__Micrococcales.f__Micrococcaceae.g__Nesterenkonia	0.308313	0.184162	1.88394	0.0603359	0.590938	-4.24253
k__Archaea.p__Euryarchaeota.c__Methanomicrobia.o__Methanocellales.f__Methanocellaceae.g__Methanocella	-0.304009	0.283801	-1.88301	0.0604631	0.590938	-4.24414
k__Bacteria.p__Proteobacteria.c__Gammaproteobacteria.o__Oceanospirillales.f__Hahellaceae.g__Hahella	0.178532	-0.196198	1.88093	0.0607452	0.590938	-4.24772
k__Bacteria.p__Bacteroidetes.c__Sphingobacteriia.o__Sphingobacteriales.f__Sphingobacteriaceae.g__Solitalea	-0.11996	-0.895968	-1.88037	0.0608229	0.590938	-4.2487
k__Bacteria.p__Cyanobacteria.o__Oscillatoriales.g__Coleofasciculus	0.2279	0.357352	1.87788	0.0611637	0.590938	-4.25298
k__Bacteria.p__Candidatus_Cloacimonetes.g__Candidatus_Cloacimonas	0.119115	-0.411636	1.87483	0.0615829	0.590938	-4.25822
k__Bacteria.p__Firmicutes.c__Bacilli.o__Bacillales.f__Thermoactinomycetaceae.g__Risungbinella	-0.270332	0.191212	-1.87134	0.0620662	0.590938	-4.26421
k__Bacteria.p__Cyanobacteria.o__Nostocales.f__Microchaetaceae.g__Tolypothrix	-0.298312	2.01586	-1.86344	0.0631722	0.590938	-4.27773
k__Bacteria.p__Firmicutes.c__Bacilli.o__Lactobacillales.f__Lactobacillaceae.g__Lactobacillus	-0.284432	9.20094	-1.86169	0.0634181	0.590938	-4.28071
k__Bacteria.p__Proteobacteria.c__Betaproteobacteria.o__Methylophilales.f__Methylophilaceae.g__Methylobacillus	0.229823	-0.835708	1.86035	0.0636079	0.590938	-4.28299
k__Bacteria.p__Proteobacteria.c__Gammaproteobacteria.o__Xanthomonadales.f__Rhodanobacteraceae.g__Rhodanobacter	0.339009	2.89555	1.86018	0.0636323	0.590938	-4.28328
k__Bacteria.p__Proteobacteria.c__Betaproteobacteria.o__Burkholderiales.f__Burkholderiaceae.g__Polynucleobacter	0.386958	0.614219	1.85735	0.0640341	0.590938	-4.2881
k__Bacteria.p__Bacteroidetes.c__Chitinophagia.o__Chitinophagales.f__Saprospiraceae.g__Lewinella	-0.283323	3.8731	-1.85655	0.0641486	0.590938	-4.28946
k__Bacteria.p__Firmicutes.c__Erysipelotrichia.o__Erysipelotrichales.f__Erysipelotrichaceae.g__Allobaculum	0.122057	1.30544	1.85602	0.0642241	0.590938	-4.29036
k__Bacteria.p__Bacteroidetes.c__Chitinophagia.o__Chitinophagales.f__Chitinophagaceae.g__Flavisolibacter	0.271361	-0.589833	1.8559	0.0642413	0.590938	-4.29057
k__Bacteria.p__Proteobacteria.c__Betaproteobacteria.o__Nitrosomonadales.f__Nitrosomonadaceae.g__Nitrosospira	-0.445664	2.88455	-1.85336	0.0646063	0.590938	-4.2949
k__Bacteria.p__Bacteroidetes.c__Cytophagia.o__Cytophagales.f__Flammeovirgaceae.g__Roseivirga	0.235887	2.44471	1.85135	0.0648945	0.590938	-4.2983
k__Bacteria.p__Fibrobacteres.c__Chitinispirillia.o__Chitinispirillales.f__Chitinispirillaceae.g__Chitinispirillum	-0.214704	0.867251	-1.84717	0.0654999	0.593138	-4.30539
k__Bacteria.p__Proteobacteria.c__Alphaproteobacteria.o__Rhodobacterales.f__Hyphomonadaceae.g__Hyphomonas	-0.339937	2.80571	-1.842	0.0662539	0.596651	-4.31412
k__Bacteria.p__Proteobacteria.c__Gammaproteobacteria.o__Enterobacteriales.f__Enterobacteriaceae.g__Cosenzaea	0.23449	2.10212	1.83803	0.0668384	0.596821	-4.32082
k__Bacteria.p__Bacteroidetes.c__Flavobacteriia.o__Flavobacteriales.f__Flavobacteriaceae.g__Polaribacter	0.332606	1.4701	1.8369	0.0670051	0.596821	-4.32272
k__Bacteria.p__Proteobacteria.c__Gammaproteobacteria.o__Oceanospirillales.f__Halomonadaceae.g__Candidatus_Portiera	-0.317175	3.25878	-1.83078	0.0679163	0.60165	-4.33301
k__Bacteria.p__Proteobacteria.c__Alphaproteobacteria.o__Rhizobiales.f__Rhizobiaceae.g__Agrobacterium	-0.375803	8.16646	-1.82797	0.0683375	0.602109	-4.33772
k__Bacteria.p__Proteobacteria.c__Gammaproteobacteria.o__Aeromonadales.f__Aeromonadaceae.g__Aeromonas	0.16838	13.9779	1.82177	0.0692751	0.604209	-4.34809
k__Bacteria.p__Proteobacteria.c__Betaproteobacteria.o__Burkholderiales.f__Oxalobacteraceae.g__Noviherbaspirillum	0.250832	0.732214	1.81941	0.0696359	0.604209	-4.35204
k__Archaea.p__Crenarchaeota.c__Thermoprotei.o__Desulfurococcales.f__Desulfurococcaceae.g__Ignicoccus	-0.345322	1.6992	-1.81711	0.0699875	0.604209	-4.35586
k__Bacteria.p__Proteobacteria.c__Gammaproteobacteria.o__Chromatiales.f__Ectothiorhodospiraceae.g__Acidihalobacter	0.320046	-0.316437	1.81665	0.0700586	0.604209	-4.35664
k__Bacteria.p__Proteobacteria.c__Alphaproteobacteria.o__Rhodobacterales.f__Rhodobacteraceae.g__Roseibium	-0.164721	-0.0771281	-1.80705	0.0715456	0.61282	-4.37258
k__Bacteria.p__Chloroflexi.c__Chloroflexia.o__Chloroflexales.f__Roseiflexaceae.g__Roseiflexus	-0.234606	-0.785068	-1.80536	0.071809	0.61282	-4.37537
k__Bacteria.p__Cyanobacteria.o__Prochlorales.f__Prochlorococcaceae.g__Prochlorococcus	-0.17176	6.20739	-1.79558	0.0733565	0.621239	-4.39153
k__Bacteria.p__Proteobacteria.c__Gammaproteobacteria.o__Alteromonadales.f__Alteromonadaceae.g__Alishewanella	0.245061	-0.473032	1.79431	0.0735577	0.621239	-4.39361
k__Bacteria.p__Bacteroidetes.c__Cytophagia.o__Cytophagales.f__Hymenobacteraceae.g__Pontibacter	0.320122	2.8188	1.78981	0.0742811	0.622599	-4.40101
k__Bacteria.p__Bacteroidetes.c__Cytophagia.o__Cytophagales.f__Cyclobacteriaceae.g__Lunatimonas	-0.0623766	-0.229268	-1.78776	0.0746121	0.622599	-4.40438
k__Bacteria.p__Proteobacteria.c__Gammaproteobacteria.o__Enterobacteriales.f__Enterobacteriaceae.g__Dickeya	-0.183386	9.92599	-1.7862	0.0748646	0.622599	-4.40693
k__Bacteria.p__Actinobacteria.c__Actinobacteria.o__Acidothermales.f__Acidothermaceae.g__Acidothermus	0.128722	-0.120622	1.78377	0.0752588	0.6227	-4.4109
k__Bacteria.p__Firmicutes.c__Bacilli.o__Lactobacillales.f__Carnobacteriaceae.g__Alloiococcus	0.128635	-0.161218	1.77828	0.0761577	0.623719	-4.41988
k__Bacteria.p__Actinobacteria.c__Actinobacteria.o__Micrococcales.f__Micrococcaceae.g__Yaniella	0.165715	-0.153455	1.7755	0.0766161	0.623719	-4.42441
k__Bacteria.p__Firmicutes.c__Erysipelotrichia.o__Erysipelotrichales.f__Erysipelotrichaceae.g__Erysipelatoclostridium	0.202709	-0.393819	1.77002	0.077525	0.623719	-4.43331
k__Bacteria.p__Proteobacteria.c__Alphaproteobacteria.o__Rhizobiales.f__Bartonellaceae.g__Bartonella	-0.245916	2.42224	-1.76937	0.0776335	0.623719	-4.43436
k__Bacteria.p__Firmicutes.c__Bacilli.o__Bacillales.f__Paenibacillaceae.g__Saccharibacillus	-0.169492	1.85771	-1.76668	0.0780852	0.623719	-4.43874
k__Bacteria.p__Proteobacteria.c__Gammaproteobacteria.o__Legionellales.f__Legionellaceae.g__Fluoribacter	0.0716507	-0.61291	1.76658	0.0781018	0.623719	-4.4389
k__Bacteria.p__Firmicutes.c__Clostridia.o__Clostridiales.f__Peptostreptococcaceae.g__Terrisporobacter	-0.191787	-1.30966	-1.75663	0.0797863	0.623719	-4.45497
k__Archaea.p__Euryarchaeota.c__Halobacteria.o__Halobacteriales.f__Halobacteriaceae.g__Halarchaeum	0.0308613	-0.493444	1.75397	0.0802424	0.623719	-4.45926
k__Bacteria.p__Proteobacteria.c__Alphaproteobacteria.o__Rhodobacterales.f__Rhodobacteraceae.g__Salipiger	-0.0893158	-0.510435	-1.75271	0.0804578	0.623719	-4.46127
k__Bacteria.p__Proteobacteria.c__Gammaproteobacteria.o__Pasteurellales.f__Pasteurellaceae.g__Gallibacterium	0.689367	7.69323	1.75024	0.0808838	0.623719	-4.46525
k__Bacteria.p__Fusobacteria.c__Fusobacteriia.o__Fusobacteriales.f__Leptotrichiaceae.g__Sneathia	-0.350251	1.3247	-1.74996	0.0809332	0.623719	-4.4657
k__Bacteria.p__Proteobacteria.c__Gammaproteobacteria.o__Pseudomonadales.f__Ventosimonadaceae.g__Ventosimonas	-0.157587	-0.238984	-1.74882	0.0811287	0.623719	-4.46752
k__Bacteria.p__Cyanobacteria.o__Stigonematales.g__Hapalosiphon	-0.194886	-0.0838877	-1.7483	0.0812197	0.623719	-4.46836
k__Bacteria.p__Deferribacteres.c__Deferribacteres.o__Deferribacterales.f__Deferribacteraceae.g__Geovibrio	-0.0760227	-0.37264	-1.74307	0.0821308	0.623719	-4.47674
k__Bacteria.p__Bacteroidetes.c__Sphingobacteriia.o__Sphingobacteriales.f__Sphingobacteriaceae.g__Mucilaginibacter	0.293407	1.90006	1.74246	0.0822367	0.623719	-4.47771
k__Bacteria.p__Actinobacteria.c__Actinobacteria.o__Micrococcales.f__Dermacoccaceae.g__Dermacoccus	-0.355375	0.361826	-1.7381	0.0830038	0.623719	-4.48468
k__Bacteria.p__Cyanobacteria.o__Nostocales.f__Nostocaceae.g__Richelia	0.13053	-0.509145	1.73594	0.0833858	0.623719	-4.48812
k__Bacteria.p__Proteobacteria.c__Betaproteobacteria.o__Neisseriales.f__Chromobacteriaceae.g__Chitinilyticum	0.137695	-0.498529	1.73501	0.083549	0.623719	-4.48959
k__Bacteria.p__Nitrospinae.c__Nitrospinia.o__Nitrospinales.f__Nitrospinaceae.g__Nitrospina	-0.28741	1.53306	-1.73395	0.0837379	0.623719	-4.49128
k__Bacteria.p__Proteobacteria.c__Alphaproteobacteria.o__Rhodobacterales.f__Rhodobacteraceae.g__Pseudovibrio	-0.295419	5.15955	-1.72934	0.0845603	0.623719	-4.49861
k__Bacteria.p__Actinobacteria.c__Actinobacteria.o__Micromonosporales.f__Micromonosporaceae.g__Longispora	-0.100389	-0.80347	-1.72596	0.085168	0.623719	-4.50397
k__Bacteria.p__Actinobacteria.c__Actinobacteria.o__Kineosporiales.f__Kineosporiaceae.g__Kineococcus	0.233054	-0.775155	1.72567	0.0852201	0.623719	-4.50443
k__Bacteria.p__Firmicutes.c__Clostridia.o__Clostridiales.f__Lachnospiraceae.g__Johnsonella	0.206864	-0.419531	1.72462	0.0854084	0.623719	-4.50608
k__Bacteria.p__Proteobacteria.c__Betaproteobacteria.o__Burkholderiales.f__Oxalobacteraceae.g__Janthinobacterium	-0.265078	9.38999	-1.72382	0.0855534	0.623719	-4.50735
k__Bacteria.o__Haloplasmatales.f__Haloplasmataceae.g__Haloplasma	0.122914	-0.762805	1.72373	0.0855697	0.623719	-4.50749
k__Bacteria.p__Proteobacteria.c__Alphaproteobacteria.o__Rhodobacterales.f__Rhodobacteraceae.g__Planktomarina	-0.0923668	-0.224327	-1.72095	0.0860742	0.623719	-4.51189
k__Bacteria.p__Acidobacteria.g__Thermoanaerobaculum	-0.25225	2.78112	-1.72031	0.0861906	0.623719	-4.5129
k__Archaea.p__Euryarchaeota.c__Methanomicrobia.o__Methanomicrobiales.f__Methanomicrobiaceae.g__Methanofollis	0.0357477	-0.439123	1.7174	0.0867214	0.623719	-4.51749
k__Bacteria.p__Chlamydiae.c__Chlamydiia.o__Chlamydiales.f__Simkaniaceae.g__Simkania	0.0879858	-0.352756	1.71687	0.0868185	0.623719	-4.51833
k__Bacteria.p__Deinococcus.Thermus.c__Deinococci.o__Deinococcales.f__Deinococcaceae.g__Deinococcus	0.38176	-0.417121	1.71663	0.0868615	0.623719	-4.5187
k__Bacteria.p__Proteobacteria.c__Gammaproteobacteria.g__Sedimenticola	-0.184904	-0.159211	-1.70718	0.0886051	0.624954	-4.53354
k__Bacteria.p__Firmicutes.c__Bacilli.o__Bacillales.f__Planococcaceae.g__Planomicrobium	0.19717	-1.03762	1.70713	0.0886156	0.624954	-4.53363
k__Bacteria.p__Proteobacteria.c__Gammaproteobacteria.o__Enterobacteriales.f__Enterobacteriaceae.g__Candidatus_Moranella	-0.0769615	-0.254026	-1.70421	0.0891597	0.624954	-4.5382
k__Bacteria.p__Actinobacteria.c__Actinobacteria.o__Micrococcales.f__Microbacteriaceae.g__Frondihabitans	-0.278143	1.13447	-1.7033	0.0893291	0.624954	-4.53962
k__Bacteria.p__Firmicutes.c__Negativicutes.g__Anaerosporomusa	0.0969464	-0.433945	1.70326	0.0893369	0.624954	-4.53968
k__Bacteria.p__Proteobacteria.c__Betaproteobacteria.o__Burkholderiales.f__Alcaligenaceae.g__Derxia	0.227701	-0.932967	1.69975	0.089997	0.624954	-4.54517
k__Bacteria.p__Firmicutes.c__Bacilli.o__Lactobacillales.f__Leuconostocaceae.g__Weissella	0.421032	5.62429	1.69759	0.0904039	0.624954	-4.54853
k__Bacteria.p__Actinobacteria.c__Actinobacteria.o__Micromonosporales.f__Micromonosporaceae.g__Pilimelia	0.200075	-0.114847	1.69737	0.0904461	0.624954	-4.54888
k__Bacteria.p__Proteobacteria.c__Alphaproteobacteria.o__Rhodospirillales.f__Rhodospirillaceae.g__Tistrella	0.172428	-0.776703	1.69717	0.0904841	0.624954	-4.54919
k__Bacteria.p__Proteobacteria.c__Deltaproteobacteria.o__Myxococcales.f__Labilitrichaceae.g__Labilithrix	-0.338194	4.34554	-1.69255	0.0913605	0.628344	-4.55637
k__Bacteria.p__Bacteroidetes.c__Flavobacteriia.o__Flavobacteriales.f__Flavobacteriaceae.g__Apibacter	-0.323277	3.01534	-1.68677	0.0924681	0.630847	-4.56534
k__Bacteria.p__Actinobacteria.c__Actinobacteria.o__Micrococcales.f__Micrococcaceae.g__Pseudoglutamicibacter	-0.194433	-0.369	-1.68571	0.0926718	0.630847	-4.56697
k__Bacteria.p__Bacteroidetes.c__Flavobacteriia.o__Flavobacteriales.f__Flavobacteriaceae.g__Epilithonimonas	-0.299291	0.954533	-1.68461	0.0928854	0.630847	-4.56868
k__Bacteria.p__Bacteroidetes.c__Cytophagia.o__Cytophagales.f__Cyclobacteriaceae.g__Mariniradius	0.0769374	-0.380836	1.68251	0.0932922	0.63098	-4.57193
k__Bacteria.p__Actinobacteria.c__Actinobacteria.o__Corynebacteriales.g__Lawsonella	-0.415269	3.3148	-1.66903	0.0959355	0.639189	-4.59267
k__Bacteria.p__Proteobacteria.c__Gammaproteobacteria.o__Oceanospirillales.f__Oceanospirillaceae.g__Thalassolituus	-0.07429	-0.381297	-1.66885	0.0959715	0.639189	-4.59294
k__Bacteria.p__Bacteroidetes.c__Cytophagia.o__Cytophagales.f__Cytophagaceae.g__Sporocytophaga	-0.276557	2.43671	-1.66621	0.0964964	0.639189	-4.59699
k__Bacteria.p__Proteobacteria.c__Gammaproteobacteria.o__Enterobacteriales.f__Enterobacteriaceae.g__Kosakonia	-0.214237	-0.661918	-1.66473	0.096791	0.639189	-4.59924
k__Bacteria.p__Proteobacteria.c__Gammaproteobacteria.o__Chromatiales.f__Ectothiorhodospiraceae.g__Halorhodospira	-0.127184	-0.323512	-1.66463	0.0968101	0.639189	-4.59939
k__Bacteria.p__Actinobacteria.c__Acidimicrobiia.o__Acidimicrobiales.f__Microthrixaceae.g__Candidatus_Microthrix	0.219086	-0.984991	1.66223	0.0972919	0.639189	-4.60307
k__Bacteria.p__Bacteroidetes.c__Flavobacteriia.o__Flavobacteriales.f__Flavobacteriaceae.g__Kordia	0.273337	-0.364914	1.65925	0.097891	0.639189	-4.60761
k__Bacteria.p__Proteobacteria.c__Epsilonproteobacteria.o__Nautiliales.f__Nautiliaceae.g__Lebetimonas	-0.125049	-1.74757	-1.65905	0.09793	0.639189	-4.6079
k__Bacteria.p__Actinobacteria.c__Actinobacteria.o__Micromonosporales.f__Micromonosporaceae.g__Micromonospora	-0.222724	4.88981	-1.65198	0.0993643	0.639189	-4.61865
k__Bacteria.p__Firmicutes.c__Bacilli.o__Lactobacillales.f__Enterococcaceae.g__Vagococcus	0.0770197	-0.875101	1.65083	0.0995988	0.639189	-4.62039
k__Bacteria.p__Proteobacteria.c__Alphaproteobacteria.o__Rhodospirillales.g__Elioraea	-0.234969	-1.16383	-1.64944	0.0998844	0.639189	-4.62251
k__Bacteria.p__Proteobacteria.c__Deltaproteobacteria.o__Bdellovibrionales.f__Halobacteriovoraceae.g__Halobacteriovorax	-0.0999825	-0.369055	-1.64756	0.10027	0.639189	-4.62535
k__Bacteria.p__Proteobacteria.c__Gammaproteobacteria.o__Vibrionales.f__Vibrionaceae.g__Photobacterium	-0.252259	5.06602	-1.64622	0.100545	0.639189	-4.62738
k__Bacteria.p__Actinobacteria.c__Actinobacteria.o__Frankiales.f__Frankiaceae.g__Frankia	-0.216819	4.66458	-1.645	0.100797	0.639189	-4.62922
k__Bacteria.p__Firmicutes.c__Bacilli.o__Lactobacillales.f__Enterococcaceae.g__Enterococcus	-0.187829	12.2238	-1.6395	0.101936	0.639189	-4.63751
k__Bacteria.p__Proteobacteria.c__Betaproteobacteria.o__Burkholderiales.f__Alcaligenaceae.g__Oligella	-0.145571	-0.350035	-1.63653	0.102557	0.639189	-4.64199
k__Bacteria.p__Proteobacteria.c__Alphaproteobacteria.o__Rhizobiales.f__Hyphomicrobiaceae.g__Devosia	-0.18297	2.80088	-1.63553	0.102767	0.639189	-4.64349
k__Bacteria.p__Bacteroidetes.c__Flavobacteriia.o__Flavobacteriales.f__Flavobacteriaceae.g__Arenibacter	-0.292926	3.34357	-1.63379	0.103131	0.639189	-4.6461
k__Bacteria.p__Actinobacteria.c__Coriobacteriia.o__Eggerthellales.f__Eggerthellaceae.g__Enterorhabdus	0.0490773	1.16987	1.63366	0.103158	0.639189	-4.64629
k__Bacteria.p__Actinobacteria.c__Actinobacteria.o__Micrococcales.f__Dermatophilaceae.g__Kineosphaera	0.131561	-0.804458	1.6333	0.103234	0.639189	-4.64683
k__Bacteria.p__Cyanobacteria.o__Chroococcales.g__Halothece	-0.341582	-0.136828	-1.6313	0.103655	0.639189	-4.64982
k__Bacteria.p__Proteobacteria.c__Gammaproteobacteria.o__Pseudomonadales.f__Moraxellaceae.g__Enhydrobacter	-0.379986	0.924417	-1.63023	0.103881	0.639189	-4.65143
k__Bacteria.p__Bacteroidetes.c__Cytophagia.o__Cytophagales.f__Cytophagaceae.g__Leadbetterella	0.148509	-0.29032	1.62997	0.103936	0.639189	-4.65182
k__Bacteria.p__Proteobacteria.c__Alphaproteobacteria.o__Rhizobiales.f__Phyllobacteriaceae.g__Hoeflea	-0.22233	-1.24033	-1.62894	0.104154	0.639189	-4.65336
k__Bacteria.p__Proteobacteria.c__Gammaproteobacteria.o__Pasteurellales.f__Pasteurellaceae.g__Actinobacillus	-0.227487	4.1274	-1.62821	0.104309	0.639189	-4.65446
k__Bacteria.p__Firmicutes.c__Bacilli.o__Bacillales.g__Acidibacillus	-0.281972	7.81346	-1.62514	0.104962	0.639572	-4.65905
k__Bacteria.p__Firmicutes.c__Bacilli.o__Bacillales.f__Planococcaceae.g__Jeotgalibacillus	0.0731194	-0.575817	1.62084	0.105882	0.639572	-4.66546
k__Bacteria.p__Proteobacteria.c__Betaproteobacteria.o__Neisseriales.f__Chromobacteriaceae.g__Deefgea	-0.0889761	-0.462344	-1.61969	0.106129	0.639572	-4.66717
k__Bacteria.p__Actinobacteria.c__Actinobacteria.o__Micrococcales.f__Micrococcaceae.g__Paenarthrobacter	-0.305889	3.78116	-1.61847	0.106392	0.639572	-4.66899
k__Bacteria.p__Proteobacteria.c__Betaproteobacteria.o__Burkholderiales.f__Oxalobacteraceae.g__Herminiimonas	0.261562	-1.69457	1.61795	0.106503	0.639572	-4.66975
k__Bacteria.p__Chlamydiae.c__Chlamydiia.o__Chlamydiales.f__Waddliaceae.g__Waddlia	0.136943	9.22966	1.61598	0.106929	0.639572	-4.67268
k__Bacteria.p__Firmicutes.c__Bacilli.o__Bacillales.f__Bacillaceae.g__Terribacillus	-0.0804805	-0.508278	-1.61467	0.107213	0.639572	-4.67463
k__Bacteria.p__Bacteroidetes.c__Flavobacteriia.o__Flavobacteriales.f__Flavobacteriaceae.g__Siansivirga	0.0789461	-0.782795	1.61239	0.107708	0.639572	-4.678
k__Bacteria.p__Actinobacteria.c__Actinobacteria.o__Micrococcales.f__Micrococcaceae.g__Enteractinococcus	0.200425	-0.207074	1.61149	0.107903	0.639572	-4.67933
k__Bacteria.p__Firmicutes.c__Clostridia.o__Clostridiales.f__Ruminococcaceae.g__Acetivibrio	-0.288067	1.45544	-1.60442	0.109452	0.645141	-4.68978
k__Bacteria.p__Firmicutes.c__Clostridia.o__Thermoanaerobacterales.f__Thermoanaerobacteraceae.g__Thermacetogenium	-0.25842	1.44969	-1.60018	0.110389	0.645141	-4.69601
k__Bacteria.p__Proteobacteria.c__Deltaproteobacteria.o__Desulfobacterales.f__Desulfobacteraceae.g__Desulfococcus	-0.307387	11.6344	-1.60017	0.110393	0.645141	-4.69604
k__Bacteria.p__Actinobacteria.c__Actinobacteria.o__Propionibacteriales.f__Propionibacteriaceae.g__Propionibacterium	-0.196446	6.83516	-1.60002	0.110426	0.645141	-4.69626
k__Bacteria.p__Bacteroidetes.c__Flavobacteriia.o__Flavobacteriales.f__Flavobacteriaceae.g__Bizionia	0.273841	2.53774	1.59218	0.112176	0.650762	-4.70775
k__Bacteria.p__Firmicutes.c__Clostridia.o__Clostridiales.f__Clostridiaceae.g__Clostridium	0.147779	5.38866	1.58955	0.112768	0.650762	-4.71159
k__Bacteria.p__Proteobacteria.c__Alphaproteobacteria.o__Rhodobacterales.f__Rhodobacteraceae.g__Ponticoccus	0.100701	-0.561884	1.58622	0.113521	0.650762	-4.71645
k__Archaea.p__Thaumarchaeota.c__Nitrososphaeria.o__Nitrososphaerales.f__Nitrososphaeraceae.g__Candidatus_Nitrosocosmicus	-0.289673	3.19804	-1.58581	0.113614	0.650762	-4.71705
k__Bacteria.p__Proteobacteria.c__Gammaproteobacteria.o__Pseudomonadales.f__Pseudomonadaceae.g__Azotobacter	-0.216258	0.860841	-1.58468	0.113871	0.650762	-4.7187
k__Bacteria.p__Proteobacteria.c__Alphaproteobacteria.o__Rhodobacterales.f__Rhodobacteraceae.g__Maritimibacter	-0.0697948	-0.468179	-1.58456	0.113899	0.650762	-4.71887
k__Bacteria.p__Proteobacteria.c__Gammaproteobacteria.o__Alteromonadales.f__Colwelliaceae.g__Thalassotalea	-0.0471314	-0.445778	-1.58331	0.114183	0.650762	-4.72069
k__Bacteria.p__Proteobacteria.c__Gammaproteobacteria.o__Oceanospirillales.f__Saccharospirillaceae.g__Reinekea	-0.105369	-0.185171	-1.57871	0.115235	0.652929	-4.72737
k__Bacteria.p__Proteobacteria.c__Alphaproteobacteria.o__Rickettsiales.f__Anaplasmataceae.g__Anaplasma	-0.168439	6.07867	-1.57732	0.115554	0.652929	-4.72939
k__Bacteria.p__Bacteroidetes.c__Bacteroidia.o__Bacteroidales.f__Odoribacteraceae.g__Odoribacter	0.368637	0.323808	1.5764	0.115765	0.652929	-4.73071
k__Bacteria.p__Bacteroidetes.c__Cytophagia.o__Cytophagales.f__Cytophagaceae.g__Fibrisoma	0.21221	-2.91278	1.57217	0.116744	0.654046	-4.73684
k__Bacteria.p__Spirochaetes.c__Spirochaetia.f__Leptospiraceae.g__Leptospira	-0.208677	8.46343	-1.57208	0.116765	0.654046	-4.73697
k__Archaea.p__Euryarchaeota.c__Halobacteria.o__Natrialbales.f__Natrialbaceae.g__Halostagnicola	0.0600749	-0.59098	1.57028	0.117181	0.654129	-4.73956
k__Bacteria.p__Proteobacteria.c__Betaproteobacteria.o__Burkholderiales.f__Alcaligenaceae.g__Pusillimonas	0.16743	-1.10058	1.56549	0.118301	0.658126	-4.74647
k__Archaea.p__Euryarchaeota.c__Methanobacteria.o__Methanobacteriales.f__Methanobacteriaceae.g__Methanosphaera	-0.0623123	-0.185303	-1.56048	0.119479	0.661882	-4.75366
k__Bacteria.p__Proteobacteria.c__Alphaproteobacteria.o__Sphingomonadales.f__Erythrobacteraceae.g__Porphyrobacter	-0.290799	2.36033	-1.5586	0.119923	0.661882	-4.75635
k__Archaea.p__Euryarchaeota.c__Methanococci.o__Methanococcales.f__Methanocaldococcaceae.g__Methanotorris	-0.0427744	-1.62676	-1.55405	0.121004	0.661882	-4.76286
k__Bacteria.p__Proteobacteria.c__Alphaproteobacteria.o__Rhizobiales.f__Hyphomicrobiaceae.g__Blastochloris	-0.177644	-0.470637	-1.54977	0.12203	0.661882	-4.76898
k__Bacteria.p__Cyanobacteria.o__Nostocales.f__Microchaetaceae.g__Microchaete	0.104198	-1.27205	1.54907	0.122198	0.661882	-4.76997
k__Bacteria.p__Proteobacteria.c__Alphaproteobacteria.o__Rickettsiales.f__Candidatus_Paracaedibacteraceae.g__Candidatus_Odyssella	-0.0440454	-0.437785	-1.54472	0.123245	0.661882	-4.77615
k__Bacteria.p__Proteobacteria.c__Epsilonproteobacteria.g__Nitratiruptor	-0.0849555	-0.482291	-1.54449	0.123301	0.661882	-4.77647
k__Bacteria.p__Firmicutes.c__Bacilli.o__Bacillales.f__Paenibacillaceae.g__Brevibacillus	-0.263509	2.80414	-1.54212	0.123876	0.661882	-4.77983
k__Bacteria.p__Proteobacteria.c__Betaproteobacteria.o__Methylophilales.f__Methylophilaceae.g__Methylovorus	-0.118966	-0.363493	-1.54145	0.124039	0.661882	-4.78079
k__Bacteria.p__Proteobacteria.c__Alphaproteobacteria.o__Rhizobiales.f__Rhodobiaceae.g__Candidatus_Phaeomarinobacter	-0.0870337	-0.404649	-1.53808	0.124862	0.661882	-4.78556
k__Bacteria.p__Firmicutes.c__Erysipelotrichia.o__Erysipelotrichales.f__Erysipelotrichaceae.g__Holdemania	0.219853	-0.46661	1.53771	0.124952	0.661882	-4.78608
k__Bacteria.p__Actinobacteria.c__Actinobacteria.o__Micromonosporales.f__Micromonosporaceae.g__Asanoa	-0.160109	-0.762429	-1.53769	0.124957	0.661882	-4.78611
k__Bacteria.p__Synergistetes.c__Synergistia.o__Synergistales.f__Synergistaceae.g__Aminobacterium	0.176276	-0.153475	1.53612	0.125342	0.661882	-4.78833
k__Bacteria.p__Proteobacteria.c__Gammaproteobacteria.o__Enterobacteriales.f__Enterobacteriaceae.g__Tatumella	-0.162145	-0.610931	-1.53124	0.126542	0.661882	-4.79521
k__Bacteria.p__Proteobacteria.c__Deltaproteobacteria.o__Syntrophobacterales.f__Syntrophorhabdaceae.g__Syntrophorhabdus	-0.0946938	-0.246687	-1.52994	0.126864	0.661882	-4.79704
k__Bacteria.p__Proteobacteria.c__Deltaproteobacteria.o__Desulfovibrionales.f__Desulfohalobiaceae.g__Desulfovermiculus	-0.288719	2.81656	-1.52628	0.127771	0.661882	-4.80217
k__Bacteria.p__Synergistetes.c__Synergistia.o__Synergistales.f__Synergistaceae.g__Thermanaerovibrio	0.163997	-0.581214	1.52501	0.128089	0.661882	-4.80396
k__Bacteria.p__Bacteroidetes.c__Flavobacteriia.o__Flavobacteriales.f__Flavobacteriaceae.g__Elizabethkingia	-0.262463	6.30387	-1.52325	0.128529	0.661882	-4.80643
k__Bacteria.p__Firmicutes.c__Tissierellia.g__Kallipyga	-0.128038	-0.224877	-1.52276	0.12865	0.661882	-4.80711
k__Bacteria.p__Firmicutes.c__Bacilli.o__Bacillales.f__Sporolactobacillaceae.g__Sporolactobacillus	-0.169898	0.394067	-1.52116	0.12905	0.661882	-4.80934
k__Bacteria.p__Bacteroidetes.c__Flavobacteriia.o__Flavobacteriales.f__Flavobacteriaceae.g__Chryseobacterium	-0.223682	6.6045	-1.52083	0.129133	0.661882	-4.8098
k__Bacteria.p__Verrucomicrobia.c__Opitutae.o__Opitutales.f__Opitutaceae.g__Diplosphaera	-0.30099	4.19541	-1.52039	0.129245	0.661882	-4.81043
k__Bacteria.p__Proteobacteria.c__Deltaproteobacteria.o__Desulfobacterales.f__Desulfobacteraceae.g__Desulfatitalea	0.0642197	-0.510285	1.51873	0.129663	0.661882	-4.81275
k__Bacteria.p__Chlamydiae.c__Chlamydiia.o__Chlamydiales.f__Parachlamydiaceae.g__Parachlamydia	0.196061	1.64878	1.51872	0.129666	0.661882	-4.81276
k__Bacteria.p__Bacteroidetes.c__Flavobacteriia.o__Flavobacteriales.f__Flavobacteriaceae.g__Eudoraea	-0.101929	-0.320593	-1.51791	0.129868	0.661882	-4.81389
k__Bacteria.p__Proteobacteria.c__Betaproteobacteria.g__Kinetoplastibacterium	0.128115	0.533814	1.51769	0.129924	0.661882	-4.8142
k__Bacteria.p__Chlorobi.c__Chlorobia.o__Chlorobiales.f__Chlorobiaceae.g__Pelodictyon	-0.0800522	-0.337824	-1.5172	0.130047	0.661882	-4.81488
k__Bacteria.p__Bacteroidetes.c__Flavobacteriia.o__Flavobacteriales.f__Flavobacteriaceae.g__Gramella	0.105838	-0.430053	1.51602	0.130346	0.661882	-4.81653
k__Bacteria.p__Firmicutes.c__Clostridia.o__Clostridiales.f__Clostridiaceae.g__Fervidicella	0.0785364	-1.64191	1.50979	0.131927	0.663134	-4.82519
k__Bacteria.p__Proteobacteria.c__Betaproteobacteria.o__Burkholderiales.f__Burkholderiaceae.g__Ralstonia	0.0782521	11.681	1.50862	0.132227	0.663134	-4.82682
k__Bacteria.p__Proteobacteria.c__Gammaproteobacteria.o__Chromatiales.f__Ectothiorhodospiraceae.g__Thiorhodospira	-0.178621	0.563544	-1.50851	0.132256	0.663134	-4.82697
k__Bacteria.p__Proteobacteria.c__Alphaproteobacteria.o__Rhodospirillales.f__Rhodospirillaceae.g__Rhodovibrio	-0.172195	-0.291027	-1.50513	0.133121	0.663134	-4.83164
k__Bacteria.p__Proteobacteria.c__Deltaproteobacteria.o__Desulfobacterales.f__Desulfobacteraceae.g__Desulfobacter	-0.175379	0.512102	-1.50398	0.133418	0.663134	-4.83324
k__Bacteria.p__Actinobacteria.c__Actinobacteria.o__Streptosporangiales.f__Streptosporangiaceae.g__Microtetraspora	-0.275104	-1.26519	-1.50052	0.134311	0.663134	-4.83802
k__Bacteria.p__Firmicutes.c__Clostridia.o__Thermoanaerobacterales.f__Thermoanaerobacteraceae.g__Thermoanaerobacter	-0.304762	5.06508	-1.49933	0.134619	0.663134	-4.83966
k__Bacteria.p__Chloroflexi.c__Anaerolineae.o__Anaerolineales.f__Anaerolineaceae.g__Bellilinea	-0.248198	1.15676	-1.49558	0.135593	0.663134	-4.84482
k__Bacteria.p__Proteobacteria.c__Alphaproteobacteria.o__Rhizobiales.f__Hyphomicrobiaceae.g__Rhodomicrobium	-0.281528	7.03511	-1.49507	0.135727	0.663134	-4.84553
k__Bacteria.p__Proteobacteria.c__Alphaproteobacteria.o__Rhodospirillales.f__Rhodospirillaceae.g__Niveispirillum	-0.298635	-1.0406	-1.49091	0.136814	0.663134	-4.85123
k__Bacteria.p__Thermotogae.c__Thermotogae.o__Thermotogales.f__Thermotogaceae.g__Thermotoga	0.0775885	-0.492674	1.48667	0.137932	0.663134	-4.85704
k__Bacteria.p__Actinobacteria.c__Actinobacteria.o__Micrococcales.f__Microbacteriaceae.g__Rathayibacter	-0.254086	1.08213	-1.48487	0.138408	0.663134	-4.8595
k__Bacteria.p__Cyanobacteria.o__Nostocales.f__Nostocaceae.g__Nostoc	0.215034	0.990558	1.4842	0.138586	0.663134	-4.86042
k__Bacteria.p__Proteobacteria.c__Alphaproteobacteria.o__Rhodobacterales.f__Rhodobacteraceae.g__Pelagibaca	0.0820064	-1.08688	1.48331	0.138821	0.663134	-4.86163
k__Bacteria.p__Proteobacteria.c__Alphaproteobacteria.o__Rhizobiales.f__Rhizobiaceae.g__Shinella	-0.253313	4.39982	-1.48152	0.139297	0.663134	-4.86407
k__Bacteria.p__Cyanobacteria.o__Nostocales.f__Nostocaceae.g__Aphanizomenon	-0.131875	-1.78405	-1.48018	0.139653	0.663134	-4.86589
k__Bacteria.p__Firmicutes.c__Bacilli.o__Bacillales.f__Bacillaceae.g__Lentibacillus	0.0702478	-0.488825	1.47804	0.140226	0.663134	-4.8688
k__Bacteria.p__Bacteroidetes.c__Chitinophagia.o__Chitinophagales.f__Saprospiraceae.g__Phaeodactylibacter	-0.0748986	-0.223499	-1.47401	0.141308	0.663134	-4.87428
k__Bacteria.p__Actinobacteria.c__Actinobacteria.o__Micrococcales.f__Intrasporangiaceae.g__Janibacter	-0.302982	0.896974	-1.47323	0.141516	0.663134	-4.87533
k__Bacteria.p__Bacteroidetes.c__Flavobacteriia.o__Flavobacteriales.f__Flavobacteriaceae.g__Joostella	0.0856966	-0.412666	1.47311	0.14155	0.663134	-4.8755
k__Bacteria.p__Bacteroidetes.c__Flavobacteriia.o__Flavobacteriales.f__Flavobacteriaceae.g__Xanthomarina	-0.27589	1.24681	-1.47037	0.142288	0.663134	-4.8792
k__Bacteria.p__Thermodesulfobacteria.c__Thermodesulfobacteria.o__Thermodesulfobacteriales.f__Thermodesulfobacteriaceae.g__Thermodesulfobacterium	-0.267969	1.43373	-1.46928	0.142585	0.663134	-4.88068
k__Bacteria.p__Bacteroidetes.c__Bacteroidia.o__Bacteroidales.f__Rikenellaceae.g__Alistipes	0.396332	10.8892	1.46897	0.142667	0.663134	-4.88109
k__Bacteria.p__Bacteroidetes.c__Bacteroidia.o__Bacteroidales.f__Porphyromonadaceae.g__Porphyromonas	-0.239144	3.58972	-1.4686	0.142768	0.663134	-4.88159
k__Bacteria.p__Firmicutes.c__Clostridia.o__Clostridiales.f__Lachnospiraceae.g__Butyrivibrio	0.293483	2.59236	1.46653	0.143332	0.663134	-4.88439
k__Bacteria.p__Proteobacteria.c__Deltaproteobacteria.o__Desulfovibrionales.f__Desulfohalobiaceae.g__Desulfonatronospira	-0.0651753	-0.37044	-1.46187	0.144604	0.663134	-4.89067
k__Bacteria.p__Proteobacteria.c__Alphaproteobacteria.o__Rickettsiales.g__Caedibacter	0.134067	-0.0814095	1.45614	0.146179	0.663134	-4.89835
k__Bacteria.p__Firmicutes.c__Negativicutes.o__Veillonellales.f__Veillonellaceae.g__Veillonella	0.350634	2.6764	1.45363	0.146874	0.663134	-4.90171
k__Bacteria.p__Proteobacteria.c__Alphaproteobacteria.o__Rhodobacterales.f__Rhodobacteraceae.g__Confluentimicrobium	0.0567172	-0.518983	1.45354	0.146901	0.663134	-4.90184
k__Bacteria.p__Proteobacteria.c__Betaproteobacteria.o__Burkholderiales.g__Ideonella	-0.201964	11.7184	-1.45122	0.147543	0.663134	-4.90493
k__Bacteria.p__Proteobacteria.c__Betaproteobacteria.o__Burkholderiales.f__Comamonadaceae.g__Rhodoferax	0.27624	0.77048	1.45113	0.147568	0.663134	-4.90505
k__Bacteria.p__Actinobacteria.c__Actinobacteria.o__Propionibacteriales.f__Nocardioidaceae.g__Actinopolymorpha	0.076369	-0.58911	1.44932	0.148072	0.663134	-4.90746
k__Bacteria.p__Proteobacteria.c__Gammaproteobacteria.o__Enterobacteriales.f__Enterobacteriaceae.g__Rahnella	-0.227863	-0.577765	-1.44503	0.149275	0.663134	-4.91318
k__Bacteria.p__Proteobacteria.c__Alphaproteobacteria.o__Rhodobacterales.f__Rhodobacteraceae.g__Actibacterium	-0.226879	0.106673	-1.44413	0.149527	0.663134	-4.91437
k__Bacteria.p__Proteobacteria.c__Gammaproteobacteria.o__Xanthomonadales.f__Xanthomonadaceae.g__Thermomonas	-0.17211	-0.665998	-1.44303	0.149835	0.663134	-4.91583
k__Bacteria.p__Firmicutes.c__Clostridia.o__Clostridiales.f__Clostridiales_Family_XVII._Incertae_Sedis.g__Sulfobacillus	0.137023	0.372398	1.44226	0.150054	0.663134	-4.91686
k__Bacteria.p__Proteobacteria.c__Deltaproteobacteria.o__Myxococcales.f__Cystobacteraceae.g__Hyalangium	0.307883	0.362242	1.4415	0.150267	0.663134	-4.91786
k__Bacteria.p__Actinobacteria.c__Actinobacteria.o__Corynebacteriales.f__Dietziaceae.g__Dietzia	0.302832	0.768475	1.44076	0.150475	0.663134	-4.91884
k__Bacteria.p__Proteobacteria.c__Betaproteobacteria.g__Candidatus_Nasuia	-0.278701	0.892722	-1.43823	0.151192	0.663134	-4.92219
k__Bacteria.p__Proteobacteria.c__Gammaproteobacteria.o__Vibrionales.f__Vibrionaceae.g__Grimontia	-0.231722	4.30317	-1.43797	0.151267	0.663134	-4.92254
k__Bacteria.p__Firmicutes.c__Bacilli.o__Bacillales.f__Planococcaceae.g__Paenisporosarcina	-0.299915	1.77522	-1.43778	0.15132	0.663134	-4.92279
k__Bacteria.p__Proteobacteria.c__Gammaproteobacteria.o__Enterobacteriales.f__Enterobacteriaceae.g__Enterobacter	-0.11534	12.5417	-1.43561	0.151936	0.663134	-4.92566
k__Bacteria.p__Proteobacteria.c__Epsilonproteobacteria.o__Campylobacterales.f__Helicobacteraceae.g__Sulfuricurvum	-0.0685174	-0.0473288	-1.43542	0.151991	0.663134	-4.92591
k__Bacteria.p__Proteobacteria.c__Gammaproteobacteria.o__Pasteurellales.f__Pasteurellaceae.g__Basfia	-0.031381	-0.272311	-1.43342	0.152559	0.663134	-4.92854
k__Archaea.p__Euryarchaeota.c__Methanobacteria.o__Methanobacteriales.f__Methanobacteriaceae.g__Methanobacterium	-0.191694	4.2231	-1.43185	0.15301	0.663134	-4.93062
k__Bacteria.p__Firmicutes.c__Bacilli.o__Bacillales.f__Staphylococcaceae.g__Jeotgalicoccus	-0.255785	-0.420207	-1.43135	0.153153	0.663134	-4.93128
k__Bacteria.p__Cyanobacteria.o__Nostocales.f__Microchaetaceae.g__Hassallia	-0.234555	1.202	-1.42886	0.153866	0.663134	-4.93455
k__Bacteria.p__Verrucomicrobia.c__Verrucomicrobiae.o__Verrucomicrobiales.f__Rubritaleaceae.g__Rubritalea	-0.136774	-0.474803	-1.42599	0.154691	0.663134	-4.93832
k__Bacteria.p__Proteobacteria.c__Betaproteobacteria.o__Burkholderiales.f__Alcaligenaceae.g__Advenella	0.154179	-0.518261	1.42165	0.155947	0.663134	-4.944
k__Bacteria.p__Firmicutes.c__Clostridia.o__Clostridiales.f__Lachnospiraceae.g__Lachnoclostridium	0.197106	9.72229	1.42156	0.155973	0.663134	-4.94412
k__Bacteria.p__Proteobacteria.c__Betaproteobacteria.o__Burkholderiales.f__Comamonadaceae.g__Candidatus_Symbiobacter	-0.278597	3.69057	-1.41979	0.156489	0.663134	-4.94644
k__Bacteria.p__Aquificae.c__Aquificae.o__Aquificales.g__Thermosulfidibacter	-0.0551768	-0.411548	-1.41688	0.157339	0.663134	-4.95024
k__Bacteria.p__Proteobacteria.c__Alphaproteobacteria.o__Sphingomonadales.f__Sphingomonadaceae.g__Zymomonas	0.176542	-0.190106	1.4126	0.158591	0.663134	-4.9558
k__Bacteria.p__Proteobacteria.c__Gammaproteobacteria.o__Enterobacteriales.f__Enterobacteriaceae.g__Yokenella	-0.130435	-0.406243	-1.41231	0.158677	0.663134	-4.95618
k__Bacteria.p__Actinobacteria.c__Actinobacteria.o__Micrococcales.f__Microbacteriaceae.g__Humibacter	-0.17868	0.0255113	-1.41094	0.159081	0.663134	-4.95796
k__Bacteria.p__Proteobacteria.c__Betaproteobacteria.g__Candidatus_Accumulibacter	-0.100097	-0.964268	-1.41055	0.159197	0.663134	-4.95848
k__Bacteria.p__Cyanobacteria.o__Nostocales.f__Nostocaceae.g__Raphidiopsis	-0.113607	-2.38447	-1.40905	0.159637	0.663134	-4.96041
k__Bacteria.p__Actinobacteria.c__Actinobacteria.o__Micrococcales.f__Dermatophilaceae.g__Mobilicoccus	0.254322	3.13789	1.409	0.159653	0.663134	-4.96048
k__Bacteria.p__Proteobacteria.c__Deltaproteobacteria.o__Syntrophobacterales.f__Syntrophaceae.g__Desulfomonile	0.111347	-0.153987	1.40816	0.159901	0.663134	-4.96157
k__Bacteria.p__Proteobacteria.c__Alphaproteobacteria.o__Rhizobiales.f__Methylocystaceae.g__Pleomorphomonas	0.183496	-0.629219	1.40793	0.15997	0.663134	-4.96187
k__Bacteria.p__Proteobacteria.c__Betaproteobacteria.o__Neisseriales.f__Chromobacteriaceae.g__Chitinibacter	0.0656469	-0.653575	1.4065	0.160392	0.663134	-4.96372
k__Bacteria.p__Proteobacteria.c__Alphaproteobacteria.o__Caulobacterales.f__Caulobacteraceae.g__Brevundimonas	0.127504	8.7993	1.40542	0.160713	0.663134	-4.96511
k__Bacteria.p__Proteobacteria.c__Alphaproteobacteria.o__Rhizobiales.f__Methylocystaceae.g__Methylocystis	0.26358	-0.929693	1.40416	0.161089	0.663134	-4.96675
k__Bacteria.p__Firmicutes.c__Bacilli.o__Bacillales.f__Bacillaceae.g__Virgibacillus	0.105094	-0.61574	1.40353	0.161276	0.663134	-4.96756
k__Bacteria.p__Proteobacteria.c__Gammaproteobacteria.o__Enterobacteriales.f__Enterobacteriaceae.g__Buchnera	-0.247907	4.25378	-1.39563	0.163641	0.663134	-4.97773
k__Bacteria.p__Bacteroidetes.c__Bacteroidia.o__Bacteroidales.f__Marinilabiliaceae.g__Alkaliflexus	0.0799739	-0.485353	1.39416	0.164085	0.663134	-4.97962
k__Bacteria.p__Firmicutes.c__Clostridia.o__Clostridiales.f__Clostridiales_Family_XIII._Incertae_Sedis.g__Casaltella	0.0461271	0.576171	1.39322	0.164367	0.663134	-4.98082
k__Bacteria.p__Aquificae.c__Aquificae.o__Desulfurobacteriales.f__Desulfurobacteriaceae.g__Thermovibrio	0.0469869	-0.426615	1.39206	0.164719	0.663134	-4.98232
k__Bacteria.p__Acidobacteria.c__Acidobacteriia.o__Acidobacteriales.f__Acidobacteriaceae.g__Acidobacterium	0.127448	-0.478811	1.39173	0.164817	0.663134	-4.98273
k__Bacteria.p__Actinobacteria.c__Actinobacteria.o__Micrococcales.f__Sanguibacteraceae.g__Sanguibacter	0.250937	-0.226821	1.39143	0.16491	0.663134	-4.98312
k__Bacteria.p__Bacteroidetes.c__Bacteroidia.o__Bacteroidales.f__Marinilabiliaceae.g__Marinilabilia	0.068717	-0.782069	1.38987	0.165383	0.663134	-4.98512
k__Bacteria.p__Firmicutes.c__Bacilli.o__Bacillales.f__Bacillaceae.g__Fictibacillus	-0.243278	2.35127	-1.38982	0.165396	0.663134	-4.98517
k__Bacteria.p__Proteobacteria.c__Gammaproteobacteria.o__Pseudomonadales.f__Moraxellaceae.g__Perlucidibaca	0.140147	-0.594199	1.3894	0.165523	0.663134	-4.98571
k__Archaea.p__Crenarchaeota.c__Thermoprotei.o__Desulfurococcales.f__Desulfurococcaceae.g__Thermogladius	0.0225066	-0.44534	1.38927	0.165563	0.663134	-4.98588
k__Bacteria.p__Proteobacteria.c__Betaproteobacteria.o__Methylophilales.f__Methylophilaceae.g__Methylotenera	-0.229383	-0.159709	-1.38865	0.165752	0.663134	-4.98667
k__Bacteria.p__Proteobacteria.c__Alphaproteobacteria.o__Rickettsiales.f__Anaplasmataceae.g__Neorickettsia	0.170327	1.43745	1.38846	0.165811	0.663134	-4.98692
k__Bacteria.p__Firmicutes.c__Clostridia.o__Thermoanaerobacterales.f__Thermoanaerobacteraceae.g__Carboxydothermus	-0.121362	-1.33302	-1.38827	0.165869	0.663134	-4.98716
k__Bacteria.p__Proteobacteria.c__Gammaproteobacteria.o__Thiotrichales.f__Piscirickettsiaceae.g__Hydrogenovibrio	0.0411945	-0.476083	1.38737	0.166141	0.663134	-4.98831
k__Bacteria.p__Firmicutes.c__Clostridia.o__Clostridiales.f__Peptostreptococcaceae.g__Peptoclostridium	-0.207079	-0.443003	-1.3873	0.166163	0.663134	-4.9884
k__Bacteria.p__Cyanobacteria.o__Oscillatoriales.g__Pseudanabaena	0.228416	1.62858	1.38693	0.166277	0.663134	-4.98887
k__Bacteria.p__Proteobacteria.c__Betaproteobacteria.o__Burkholderiales.f__Alcaligenaceae.g__Castellaniella	-0.156794	-0.726951	-1.38585	0.166607	0.663134	-4.99025
k__Bacteria.p__Cyanobacteria.o__Nostocales.f__Scytonemataceae.g__Scytonema	-0.272747	0.411648	-1.38474	0.166945	0.663134	-4.99167
k__Bacteria.p__Proteobacteria.c__Gammaproteobacteria.o__Enterobacteriales.f__Enterobacteriaceae.g__Obesumbacterium	-0.0725985	-0.365144	-1.38339	0.167358	0.663134	-4.99338
k__Bacteria.p__Actinobacteria.c__Actinobacteria.o__Pseudonocardiales.f__Pseudonocardiaceae.g__Actinoalloteichus	0.209511	1.25174	1.38327	0.167393	0.663134	-4.99353
k__Archaea.p__Euryarchaeota.c__Halobacteria.o__Natrialbales.f__Natrialbaceae.g__Natrinema	0.0717229	1.10547	1.3811	0.168058	0.663134	-4.99629
k__Archaea.p__Euryarchaeota.c__Methanomicrobia.o__Methanomicrobiales.f__Methanomicrobiaceae.g__Methanomicrobium	0.183253	-1.17809	1.38106	0.168072	0.663134	-4.99635
k__Archaea.p__Euryarchaeota.c__Methanobacteria.o__Methanobacteriales.f__Methanobacteriaceae.g__Methanothermobacter	-0.0436795	-0.365349	-1.37883	0.168759	0.663134	-4.99918
k__Bacteria.p__Actinobacteria.c__Coriobacteriia.o__Eggerthellales.f__Eggerthellaceae.g__Gordonibacter	-0.0714268	-0.430382	-1.37662	0.169441	0.663134	-5.00199
k__Bacteria.p__Cyanobacteria.c__Gloeobacteria.o__Gloeobacterales.g__Gloeobacter	0.160421	-0.00857711	1.37657	0.169457	0.663134	-5.00205
k__Bacteria.p__Bacteroidetes.c__Flavobacteriia.o__Flavobacteriales.f__Flavobacteriaceae.g__Zunongwangia	0.0495393	-0.486898	1.37526	0.16986	0.663134	-5.0037
k__Bacteria.p__Fibrobacteres.c__Chitinivibrionia.o__Chitinivibrionales.f__Chitinivibrionaceae.g__Chitinivibrio	-0.225912	3.58691	-1.37457	0.170075	0.663134	-5.00458
k__Bacteria.p__Actinobacteria.c__Actinobacteria.o__Micrococcales.f__Micrococcaceae.g__Sinomonas	0.165926	0.110027	1.37298	0.170567	0.663134	-5.00659
k__Bacteria.p__Actinobacteria.c__Actinobacteria.o__Micrococcales.f__Microbacteriaceae.g__Microbacterium	0.129497	11.7067	1.37248	0.170725	0.663134	-5.00723
k__Bacteria.p__Armatimonadetes.c__Fimbriimonadia.o__Fimbriimonadales.f__Fimbriimonadaceae.g__Fimbriimonas	0.196573	1.1911	1.37241	0.170744	0.663134	-5.0073
k__Bacteria.p__Proteobacteria.c__Gammaproteobacteria.o__Enterobacteriales.f__Enterobacteriaceae.g__Cronobacter	-0.268181	2.07449	-1.37193	0.170893	0.663134	-5.00791
k__Bacteria.p__Proteobacteria.c__Betaproteobacteria.o__Burkholderiales.f__Comamonadaceae.g__Lampropedia	-0.112746	-1.08261	-1.37193	0.170894	0.663134	-5.00791
k__Bacteria.p__Proteobacteria.c__Betaproteobacteria.o__Rhodocyclales.f__Rhodocyclaceae.g__Aromatoleum	0.0675067	-0.945976	1.37021	0.171429	0.663134	-5.01008
k__Bacteria.p__Firmicutes.c__Clostridia.o__Thermoanaerobacterales.f__Thermoanaerobacterales_Family_III._Incertae_Sedis.g__Caldicellulosiruptor	-0.272098	2.68126	-1.37007	0.171473	0.663134	-5.01026
k__Bacteria.p__Bacteroidetes.c__Bacteroidia.o__Bacteroidales.g__Phocaeicola	0.0707873	-0.488227	1.36971	0.171585	0.663134	-5.01071
k__Bacteria.p__Proteobacteria.c__Betaproteobacteria.o__Rhodocyclales.f__Rhodocyclaceae.g__Sulfuritalea	0.157577	-0.257464	1.3687	0.1719	0.663134	-5.01198
k__Bacteria.p__Bacteroidetes.c__Flavobacteriia.o__Flavobacteriales.f__Flavobacteriaceae.g__Galbibacter	-0.0780143	-0.424091	-1.36769	0.172218	0.663134	-5.01326
k__Bacteria.p__Proteobacteria.c__Betaproteobacteria.o__Methylophilales.f__Methylophilaceae.g__Methylophilus	0.21139	-0.528874	1.367	0.172433	0.663134	-5.01413
k__Bacteria.p__Tenericutes.c__Mollicutes.o__Acholeplasmatales.f__Acholeplasmataceae.g__Candidatus_Phytoplasma	-0.20148	-0.0253671	-1.3668	0.172496	0.663134	-5.01438
k__Bacteria.p__Firmicutes.c__Clostridia.o__Clostridiales.g__Intestinimonas	0.287226	0.308127	1.36069	0.174419	0.668949	-5.02206
k__Archaea.p__Euryarchaeota.c__Halobacteria.o__Halobacteriales.f__Halobacteriaceae.g__Natronomonas	-0.0374176	0.754545	-1.35819	0.17521	0.66913	-5.02518
k__Bacteria.p__Proteobacteria.c__Deltaproteobacteria.o__Myxococcales.f__Cystobacteraceae.g__Cystobacter	-0.22091	6.57469	-1.35724	0.175511	0.66913	-5.02637
k__Bacteria.p__Proteobacteria.c__Betaproteobacteria.o__Burkholderiales.g__Aquabacterium	0.286084	-1.60697	1.35665	0.175698	0.66913	-5.0271
k__Bacteria.p__Firmicutes.c__Bacilli.o__Lactobacillales.f__Aerococcaceae.g__Aerococcus	-0.279273	1.78975	-1.34516	0.179375	0.680686	-5.04139
k__Bacteria.p__Synergistetes.c__Synergistia.o__Synergistales.f__Synergistaceae.g__Aminiphilus	-0.243008	3.97419	-1.3432	0.180008	0.680686	-5.04381
k__Bacteria.p__Firmicutes.c__Bacilli.o__Lactobacillales.f__Aerococcaceae.g__Abiotrophia	-0.206714	-0.403151	-1.34248	0.180243	0.680686	-5.04471
k__Bacteria.p__Proteobacteria.c__Gammaproteobacteria.o__Pseudomonadales.f__Moraxellaceae.g__Psychrobacter	0.321164	3.03638	1.34198	0.180403	0.680686	-5.04532
k__Archaea.p__Euryarchaeota.c__Halobacteria.o__Halobacteriales.f__Halobacteriaceae.g__Halanaeroarchaeum	-0.0579167	-0.376617	-1.33724	0.181945	0.683569	-5.05117
k__Bacteria.p__Proteobacteria.c__Gammaproteobacteria.o__Pasteurellales.f__Pasteurellaceae.g__Bibersteinia	0.228362	1.50141	1.33705	0.182005	0.683569	-5.0514
k__Bacteria.p__Proteobacteria.c__Alphaproteobacteria.o__Rickettsiales.f__Anaplasmataceae.g__Wolbachia	0.119678	8.275	1.33381	0.183064	0.685122	-5.05538
k__Bacteria.p__Proteobacteria.c__Gammaproteobacteria.o__Oceanospirillales.f__Saccharospirillaceae.g__Gynuella	-0.0960703	-0.258166	-1.33322	0.18326	0.685122	-5.05612
k__Bacteria.p__Proteobacteria.c__Alphaproteobacteria.o__Rhizobiales.f__Beijerinckiaceae.g__Methyloferula	0.100769	-0.565085	1.33037	0.184193	0.685712	-5.0596
k__Bacteria.p__Proteobacteria.c__Gammaproteobacteria.o__Xanthomonadales.f__Rhodanobacteraceae.g__Dyella	-0.231217	-0.0259237	-1.33017	0.184259	0.685712	-5.05985
k__Bacteria.p__Actinobacteria.c__Actinobacteria.o__Bifidobacteriales.f__Bifidobacteriaceae.g__Scardovia	0.23983	-1.74986	1.32633	0.185528	0.688861	-5.06455
k__Bacteria.p__Proteobacteria.c__Betaproteobacteria.o__Burkholderiales.f__Oxalobacteraceae.g__Massilia	0.171748	5.99529	1.32393	0.186321	0.690173	-5.06747
k__Bacteria.p__Proteobacteria.c__Gammaproteobacteria.o__Oceanospirillales.f__Halomonadaceae.g__Chromohalobacter	-0.0848236	-0.900846	-1.32133	0.187187	0.690173	-5.07064
k__Bacteria.p__Cyanobacteria.o__Pleurocapsales.g__Aliterella	0.166324	-0.0988861	1.3201	0.187597	0.690173	-5.07214
k__Bacteria.p__Firmicutes.c__Clostridia.o__Clostridiales.f__Ruminococcaceae.g__Anaerotruncus	0.162715	1.87983	1.31904	0.18795	0.690173	-5.07343
k__Bacteria.p__Actinobacteria.c__Actinobacteria.o__Micrococcales.f__Intrasporangiaceae.g__Tetrasphaera	-0.0712878	11.0129	-1.3189	0.187998	0.690173	-5.0736
k__Bacteria.p__Proteobacteria.c__Alphaproteobacteria.o__Sphingomonadales.f__Sphingomonadaceae.g__Sphingobium	-0.176585	8.67985	-1.31355	0.18979	0.695185	-5.08008
k__Bacteria.p__Actinobacteria.c__Actinobacteria.o__Micrococcales.f__Micrococcaceae.g__Acaricomes	0.0545679	-0.529508	1.3093	0.191224	0.698627	-5.08521
k__Bacteria.p__Bacteroidetes.c__Bacteroidia.o__Bacteroidales.f__Prolixibacteraceae.g__Draconibacterium	0.114608	-0.237999	1.30636	0.19222	0.698627	-5.08875
k__Bacteria.p__Bacteroidetes.c__Sphingobacteriia.o__Sphingobacteriales.f__Sphingobacteriaceae.g__Pedobacter	0.172808	6.57658	1.30606	0.192321	0.698627	-5.08911
k__Bacteria.p__Firmicutes.c__Bacilli.o__Lactobacillales.f__Carnobacteriaceae.g__Granulicatella	-0.214679	-0.0718931	-1.30456	0.192831	0.698627	-5.09091
k__Bacteria.p__Firmicutes.c__Bacilli.o__Bacillales.f__Paenibacillaceae.g__Gorillibacterium	-0.109235	-1.83512	-1.30444	0.192873	0.698627	-5.09106
k__Bacteria.p__Proteobacteria.c__Betaproteobacteria.o__Burkholderiales.f__Alcaligenaceae.g__Azohydromonas	0.190646	-2.5046	1.30289	0.1934	0.698986	-5.09292
k__Bacteria.p__Firmicutes.c__Bacilli.o__Bacillales.f__Bacillaceae.g__Halobacillus	-0.1067	-0.265103	-1.29837	0.194949	0.701069	-5.09834
k__Bacteria.p__Firmicutes.c__Clostridia.o__Thermoanaerobacterales.f__Thermoanaerobacterales_Family_III._Incertae_Sedis.g__Thermoanaerobacterium	-0.230078	1.23564	-1.2975	0.195246	0.701069	-5.09937
k__Bacteria.p__Actinobacteria.c__Actinobacteria.o__Corynebacteriales.f__Nocardiaceae.g__Nocardia	-0.104231	12.0372	-1.29744	0.195267	0.701069	-5.09945
k__Bacteria.p__Proteobacteria.c__Gammaproteobacteria.o__Xanthomonadales.f__Xanthomonadaceae.g__Lysobacter	-0.165658	5.45212	-1.29395	0.196468	0.703177	-5.10361
k__Bacteria.p__Firmicutes.c__Bacilli.o__Bacillales.f__Thermoactinomycetaceae.g__Shimazuella	0.0650276	-0.518081	1.29273	0.19689	0.703177	-5.10507
k__Bacteria.p__Bacteroidetes.c__Cytophagia.o__Cytophagales.f__Cyclobacteriaceae.g__Algoriphagus	0.161151	7.40269	1.29198	0.197148	0.703177	-5.10596
k__Bacteria.p__Actinobacteria.c__Actinobacteria.o__Pseudonocardiales.f__Pseudonocardiaceae.g__Saccharomonospora	-0.231636	5.57812	-1.28918	0.198119	0.704608	-5.10929
k__Bacteria.p__Proteobacteria.c__Gammaproteobacteria.o__Enterobacteriales.f__Enterobacteriaceae.g__Kluyvera	-0.21022	0.561507	-1.28833	0.198414	0.704608	-5.11029
k__Bacteria.p__Proteobacteria.c__Alphaproteobacteria.o__Rickettsiales.f__Anaplasmataceae.g__Candidatus_Neoehrlichia	0.109282	-0.187308	1.28166	0.200742	0.711326	-5.11819
k__Bacteria.p__Cyanobacteria.o__Oscillatoriales.g__Microcoleus	0.203112	-1.34511	1.27828	0.201932	0.713988	-5.12218
k__Bacteria.p__Bacteroidetes.c__Flavobacteriia.o__Flavobacteriales.f__Flavobacteriaceae.g__Ornithobacterium	-0.148832	7.85272	-1.27604	0.20272	0.714165	-5.12481
k__Bacteria.p__Chloroflexi.c__Anaerolineae.o__Anaerolineales.f__Anaerolineaceae.g__Flexilinea	-0.0704424	-0.474975	-1.27467	0.203206	0.714165	-5.12642
k__Bacteria.p__Firmicutes.c__Negativicutes.o__Veillonellales.f__Veillonellaceae.g__Megasphaera	0.255027	1.22006	1.27434	0.20332	0.714165	-5.1268
k__Bacteria.p__Bacteroidetes.c__Cytophagia.o__Cytophagales.f__Hymenobacteraceae.g__Hymenobacter	0.31307	7.26002	1.27318	0.203734	0.714165	-5.12817
k__Bacteria.p__Firmicutes.c__Bacilli.o__Bacillales.g__Exiguobacterium	-0.238058	3.02327	-1.27018	0.204798	0.716353	-5.13168
k__Bacteria.p__Proteobacteria.c__Betaproteobacteria.o__Burkholderiales.f__Comamonadaceae.g__Simplicispira	-0.229852	0.91527	-1.26756	0.205732	0.718081	-5.13475
k__Bacteria.p__Bacteroidetes.c__Bacteroidia.o__Bacteroidales.f__Lentimicrobiaceae.g__Lentimicrobium	0.135637	1.2697	1.26512	0.206604	0.718132	-5.13759
k__Bacteria.p__Proteobacteria.c__Gammaproteobacteria.o__Oceanospirillales.f__Oceanospirillaceae.g__Bermanella	-0.0568329	-0.417844	-1.26505	0.206628	0.718132	-5.13767
k__Bacteria.p__Proteobacteria.c__Alphaproteobacteria.o__Rhizobiales.f__Rhizobiaceae.g__Sinorhizobium	-0.140962	10.3209	-1.26027	0.208345	0.721289	-5.14323
k__Bacteria.p__Cyanobacteria.o__Chroococcales.g__Crocosphaera	-0.281821	2.25595	-1.25887	0.20885	0.721289	-5.14486
k__Bacteria.p__Proteobacteria.c__Gammaproteobacteria.o__Chromatiales.f__Ectothiorhodospiraceae.g__Thioalkalivibrio	0.187937	3.90308	1.25766	0.209286	0.721289	-5.14625
k__Bacteria.p__Proteobacteria.c__Gammaproteobacteria.o__Enterobacteriales.f__Enterobacteriaceae.g__Proteus	-0.124211	14.4038	-1.25761	0.209306	0.721289	-5.14632
k__Bacteria.p__Bacteroidetes.c__Chitinophagia.o__Chitinophagales.f__Chitinophagaceae.g__Niabella	0.169952	-0.193168	1.24586	0.213585	0.729147	-5.15987
k__Bacteria.p__Actinobacteria.c__Actinobacteria.o__Geodermatophilales.f__Geodermatophilaceae.g__Modestobacter	-0.219884	0.196325	-1.2453	0.213788	0.729147	-5.16051
k__Bacteria.p__Firmicutes.c__Erysipelotrichia.o__Erysipelotrichales.f__Erysipelotrichaceae.g__Turicibacter	0.163304	-0.434863	1.24341	0.214485	0.729147	-5.16268
k__Bacteria.p__Bacteroidetes.c__Bacteroidia.o__Bacteroidales.f__Porphyromonadaceae.g__Coprobacter	0.0346942	-0.527937	1.24185	0.215057	0.729147	-5.16446
k__Bacteria.p__Bacteroidetes.c__Bacteroidia.o__Bacteroidales.f__Prolixibacteraceae.g__Sunxiuqinia	-0.252882	3.98945	-1.24178	0.215084	0.729147	-5.16454
k__Bacteria.p__Actinobacteria.c__Actinobacteria.o__Actinomycetales.f__Actinomycetaceae.g__Actinomyces	0.153109	2.92657	1.24176	0.215093	0.729147	-5.16457
k__Bacteria.p__Bacteroidetes.c__Sphingobacteriia.o__Sphingobacteriales.f__Sphingobacteriaceae.g__Pseudopedobacter	0.110664	0.570528	1.24158	0.215157	0.729147	-5.16477
k__Bacteria.p__Proteobacteria.c__Betaproteobacteria.o__Burkholderiales.g__Aquincola	0.200921	-2.11078	1.24156	0.215165	0.729147	-5.16479
k__Bacteria.p__Bacteroidetes.c__Flavobacteriia.o__Flavobacteriales.f__Flavobacteriaceae.g__Robiginitalea	0.0386403	-0.447762	1.2365	0.217036	0.72973	-5.17057
k__Bacteria.p__Firmicutes.c__Negativicutes.o__Veillonellales.f__Veillonellaceae.g__Dialister	0.209806	-0.675952	1.23634	0.217097	0.72973	-5.17075
k__Bacteria.p__Thermotogae.c__Thermotogae.o__Thermotogales.f__Thermotogaceae.g__Pseudothermotoga	-0.0458218	-0.471796	-1.2349	0.217631	0.72973	-5.17239
k__Bacteria.p__Proteobacteria.c__Alphaproteobacteria.o__Rhodobacterales.f__Hyphomonadaceae.g__Maricaulis	-0.201415	0.716314	-1.23242	0.218554	0.72973	-5.17521
k__Bacteria.p__Actinobacteria.c__Actinobacteria.o__Streptomycetales.f__Streptomycetaceae.g__Streptacidiphilus	0.195373	3.11788	1.23238	0.21857	0.72973	-5.17526
k__Bacteria.p__Proteobacteria.c__Betaproteobacteria.o__Burkholderiales.g__Rhizobacter	0.234221	-0.577456	1.23228	0.218605	0.72973	-5.17536
k__Bacteria.p__Proteobacteria.c__Gammaproteobacteria.o__Enterobacteriales.f__Enterobacteriaceae.g__Phaseolibacter	-0.201462	3.99425	-1.23222	0.21863	0.72973	-5.17544
k__Bacteria.p__Proteobacteria.c__Gammaproteobacteria.o__Enterobacteriales.f__Enterobacteriaceae.g__Leclercia	-0.210856	0.287299	-1.2297	0.219572	0.72973	-5.1783
k__Bacteria.p__Synergistetes.c__Synergistia.o__Synergistales.f__Synergistaceae.g__Dethiosulfovibrio	0.149382	-0.308955	1.22968	0.219579	0.72973	-5.17832
k__Bacteria.p__Proteobacteria.c__Betaproteobacteria.o__Burkholderiales.f__Comamonadaceae.g__Variovorax	-0.203389	3.4545	-1.22905	0.219814	0.72973	-5.17903
k__Bacteria.p__Actinobacteria.c__Actinobacteria.o__Micrococcales.f__Intrasporangiaceae.g__Ornithinimicrobium	0.191223	-0.399432	1.22463	0.221475	0.732037	-5.18403
k__Archaea.p__Euryarchaeota.c__Methanobacteria.o__Methanobacteriales.f__Methanobacteriaceae.g__Methanobrevibacter	-0.217406	5.28005	-1.22411	0.221671	0.732037	-5.18462
k__Bacteria.p__Proteobacteria.c__Epsilonproteobacteria.o__Campylobacterales.f__Campylobacteraceae.g__Arcobacter	0.220257	3.71993	1.22199	0.22247	0.732037	-5.187
k__Bacteria.p__Proteobacteria.c__Betaproteobacteria.o__Burkholderiales.f__Alcaligenaceae.g__Bordetella	-0.103234	13.6471	-1.22015	0.223165	0.732037	-5.18907
k__Bacteria.p__Acidobacteria.c__Solibacteres.o__Solibacterales.f__Solibacteraceae.g__Candidatus_Solibacter	0.177046	-0.161928	1.21815	0.223924	0.732037	-5.19132
k__Bacteria.p__Tenericutes.c__Mollicutes.o__Entomoplasmatales.f__Entomoplasmataceae.g__Entomoplasma	-0.154859	0.623344	-1.21759	0.224137	0.732037	-5.19195
k__Archaea.p__Crenarchaeota.c__Thermoprotei.o__Desulfurococcales.f__Pyrodictiaceae.g__Pyrolobus	-0.203354	1.21004	-1.21638	0.224596	0.732037	-5.19331
k__Bacteria.p__Bacteroidetes.c__Sphingobacteriia.o__Sphingobacteriales.f__Sphingobacteriaceae.g__Arcticibacter	0.0930915	-0.339633	1.21488	0.225167	0.732037	-5.19499
k__Bacteria.p__Proteobacteria.c__Alphaproteobacteria.o__Rhizobiales.f__Phyllobacteriaceae.g__Chelativorans	-0.118272	-0.443944	-1.21481	0.225195	0.732037	-5.19507
k__Bacteria.p__Bacteroidetes.c__Bacteroidia.o__Bacteroidales.f__Prevotellaceae.g__Prevotella	0.101494	10.6683	1.21478	0.225203	0.732037	-5.19509
k__Bacteria.p__Planctomycetes.c__Planctomycetia.o__Planctomycetales.f__Planctomycetaceae.g__Rubinisphaera	-0.0819628	0.538354	-1.214	0.225501	0.732037	-5.19597
k__Bacteria.p__Bacteroidetes.c__Bacteroidia.o__Bacteroidales.f__Prolixibacteraceae.g__Prolixibacter	-0.103326	-0.421383	-1.21296	0.225898	0.732037	-5.19713
k__Bacteria.p__Firmicutes.c__Erysipelotrichia.o__Erysipelotrichales.f__Erysipelotrichaceae.g__Eggerthia	-0.0950566	-0.525338	-1.20922	0.227329	0.733623	-5.2013
k__Bacteria.p__Proteobacteria.c__Gammaproteobacteria.o__Vibrionales.f__Vibrionaceae.g__Aliivibrio	-0.165538	1.18559	-1.20816	0.227738	0.733623	-5.20249
k__Archaea.p__Crenarchaeota.c__Thermoprotei.o__Thermoproteales.f__Thermofilaceae.g__Thermofilum	-0.0273682	-0.168624	-1.20808	0.227767	0.733623	-5.20257
k__Bacteria.p__Proteobacteria.c__Gammaproteobacteria.o__Nevskiales.f__Sinobacteraceae.g__Nevskia	0.175374	-1.6208	1.20634	0.228438	0.733623	-5.20452
k__Bacteria.p__Bacteroidetes.c__Flavobacteriia.o__Flavobacteriales.f__Flavobacteriaceae.g__Lacinutrix	-0.203185	3.56473	-1.20582	0.228638	0.733623	-5.20509
k__Archaea.p__Thaumarchaeota.c__Nitrososphaeria.o__Nitrososphaerales.f__Nitrososphaeraceae.g__Nitrososphaera	-0.049931	-0.861545	-1.20065	0.230636	0.733904	-5.21083
k__Bacteria.p__Dictyoglomi.c__Dictyoglomia.o__Dictyoglomales.f__Dictyoglomaceae.g__Dictyoglomus	0.0822405	-0.513089	1.20039	0.230737	0.733904	-5.21111
k__Bacteria.p__Actinobacteria.c__Actinobacteria.o__Bifidobacteriales.f__Bifidobacteriaceae.g__Alloscardovia	-0.149796	-2.55288	-1.20026	0.230785	0.733904	-5.21125
k__Bacteria.p__Proteobacteria.c__Gammaproteobacteria.o__Alteromonadales.f__Pseudoalteromonadaceae.g__Pseudoalteromonas	-0.113884	10.1451	-1.20013	0.230835	0.733904	-5.21139
k__Bacteria.p__Actinobacteria.c__Actinobacteria.o__Corynebacteriales.f__Gordoniaceae.g__Gordonia	-0.178087	8.55687	-1.19977	0.230977	0.733904	-5.2118
k__Bacteria.p__Proteobacteria.c__Betaproteobacteria.o__Burkholderiales.f__Comamonadaceae.g__Verminephrobacter	0.233435	3.23246	1.19563	0.232587	0.737073	-5.21637
k__Bacteria.p__Proteobacteria.c__Alphaproteobacteria.o__Rhizobiales.f__Xanthobacteraceae.g__Azorhizobium	-0.147382	-0.96978	-1.19488	0.232879	0.737073	-5.21719
k__Bacteria.p__Cyanobacteria.o__Oscillatoriales.g__Kamptonema	-0.162311	7.60028	-1.19185	0.234063	0.737134	-5.22052
k__Bacteria.p__Chlamydiae.c__Chlamydiia.o__Chlamydiales.f__Parachlamydiaceae.g__Candidatus_Protochlamydia	0.198682	3.39565	1.19107	0.234368	0.737134	-5.22138
k__Bacteria.p__Chloroflexi.c__Caldilineae.o__Caldilineales.f__Caldilineaceae.g__Caldilinea	-0.135185	0.364288	-1.19053	0.234582	0.737134	-5.22197
k__Bacteria.p__Proteobacteria.c__Betaproteobacteria.o__Neisseriales.f__Chromobacteriaceae.g__Microvirgula	-0.093204	-0.9272	-1.1897	0.234909	0.737134	-5.22289
k__Bacteria.p__Proteobacteria.c__Betaproteobacteria.o__Burkholderiales.f__Comamonadaceae.g__Ramlibacter	0.236779	2.76168	1.18836	0.235435	0.737134	-5.22436
k__Bacteria.p__Verrucomicrobia.c__Spartobacteria.g__Terrimicrobium	-0.138473	-0.178894	-1.18712	0.235921	0.737134	-5.22571
k__Archaea.p__Euryarchaeota.c__Halobacteria.o__Natrialbales.f__Natrialbaceae.g__Halobiforma	-0.282547	-0.873705	-1.18481	0.236835	0.737134	-5.22824
k__Bacteria.p__Firmicutes.c__Limnochordia.o__Limnochordales.f__Limnochordaceae.g__Limnochorda	0.0786843	-0.352053	1.18286	0.237605	0.737134	-5.23036
k__Bacteria.p__Firmicutes.c__Bacilli.o__Bacillales.f__Bacillaceae.g__Psychrobacillus	0.0471464	-2.42476	1.18243	0.237773	0.737134	-5.23083
k__Bacteria.p__Firmicutes.c__Clostridia.o__Clostridiales.f__Caldicoprobacteraceae.g__Caldicoprobacter	-0.110475	-0.432304	-1.18197	0.237956	0.737134	-5.23133
k__Bacteria.p__Firmicutes.c__Clostridia.o__Clostridiales.f__Lachnospiraceae.g__Catonella	0.196748	0.279197	1.18143	0.238171	0.737134	-5.23192
k__Bacteria.p__Proteobacteria.c__Alphaproteobacteria.o__Rhodobacterales.f__Rhodobacteraceae.g__Oceaniovalibus	0.0624955	-0.883619	1.18104	0.238325	0.737134	-5.23234
k__Archaea.p__Euryarchaeota.c__Methanomicrobia.o__Methanosarcinales.f__Methanosarcinaceae.g__Methanohalobium	0.0154938	-0.519506	1.17906	0.239111	0.738165	-5.2345
k__Bacteria.p__Firmicutes.c__Clostridia.o__Clostridiales.f__Peptococcaceae.g__Desulfurispora	-0.160664	1.02651	-1.17655	0.240112	0.738968	-5.23722
k__Bacteria.p__Actinobacteria.c__Actinobacteria.o__Micrococcales.f__Micrococcaceae.g__Rothia	0.277711	8.24299	1.17497	0.240744	0.738968	-5.23894
k__Bacteria.p__Actinobacteria.c__Actinobacteria.o__Streptosporangiales.f__Streptosporangiaceae.g__Nonomuraea	-0.14455	1.73179	-1.17483	0.240797	0.738968	-5.23908
k__Bacteria.p__Chloroflexi.c__Dehalococcoidia.o__Dehalococcoidales.f__Dehalococcoidaceae.g__Dehalococcoides	-0.13502	-0.0352722	-1.17386	0.241185	0.738968	-5.24013
k__Archaea.p__Euryarchaeota.g__Aciduliprofundum	-0.0782669	-0.565144	-1.17198	0.241941	0.739205	-5.24217
k__Bacteria.p__Planctomycetes.c__Planctomycetia.o__Candidatus_Brocadiales.f__Candidatus_Brocadiaceae.g__Candidatus_Brocadia	-0.15841	0.167257	-1.17035	0.242593	0.739205	-5.24393
k__Bacteria.p__Tenericutes.c__Mollicutes.o__Mycoplasmatales.f__Mycoplasmataceae.g__Mycoplasma	-0.143115	10.0779	-1.16899	0.243139	0.739205	-5.24539
k__Archaea.p__Euryarchaeota.c__Halobacteria.o__Halobacteriales.f__Halobacteriaceae.g__Halococcus	0.298873	2.84611	1.16835	0.243396	0.739205	-5.24608
k__Bacteria.p__Actinobacteria.c__Coriobacteriia.o__Coriobacteriales.f__Coriobacteriaceae.g__Collinsella	0.189598	2.25545	1.1678	0.24362	0.739205	-5.24668
k__Bacteria.p__Cyanobacteria.o__Chroococcales.g__Candidatus_Atelocyanobacterium	0.0199614	-0.562207	1.1669	0.243983	0.739205	-5.24765
k__Archaea.p__Euryarchaeota.c__Halobacteria.o__Halobacteriales.f__Halobacteriaceae.g__Candidatus_Halobonum	-0.177779	0.928681	-1.15969	0.246903	0.742285	-5.25538
k__Bacteria.p__Cyanobacteria.o__Chroococcales.g__Cyanothece	-0.100774	9.65219	-1.15911	0.247141	0.742285	-5.256
k__Bacteria.p__Verrucomicrobia.c__Spartobacteria.o__Chthoniobacterales.f__Chthoniobacteraceae.g__Chthoniobacter	-0.171134	-1.80089	-1.15895	0.247203	0.742285	-5.25616
k__Bacteria.p__Actinobacteria.c__Actinobacteria.o__Pseudonocardiales.f__Pseudonocardiaceae.g__Actinokineospora	-0.191577	-0.174443	-1.15837	0.247441	0.742285	-5.25679
k__Bacteria.p__Actinobacteria.c__Actinobacteria.o__Micrococcales.f__Dermabacteraceae.g__Helcobacillus	0.119182	-0.219888	1.15617	0.248336	0.742285	-5.25913
k__Archaea.p__Crenarchaeota.c__Thermoprotei.o__Desulfurococcales.f__Desulfurococcaceae.g__Desulfurococcus	0.0122416	-0.444152	1.15476	0.248915	0.742285	-5.26064
k__Bacteria.p__Proteobacteria.c__Deltaproteobacteria.o__Desulfovibrionales.f__Desulfomicrobiaceae.g__Desulfomicrobium	0.105368	0.0855993	1.15366	0.249366	0.742285	-5.26181
k__Bacteria.p__Proteobacteria.c__Gammaproteobacteria.o__Alteromonadales.f__Alteromonadaceae.g__Lacimicrobium	0.030991	-0.444898	1.15207	0.250015	0.742285	-5.26349
k__Bacteria.p__Proteobacteria.c__Betaproteobacteria.o__Burkholderiales.f__Burkholderiaceae.g__Limnobacter	0.139466	-0.431545	1.1517	0.25017	0.742285	-5.26389
k__Bacteria.p__Chloroflexi.c__Thermomicrobia.o__Sphaerobacterales.f__Sphaerobacteraceae.g__Sphaerobacter	-0.107264	-0.294925	-1.15084	0.250523	0.742285	-5.2648
k__Bacteria.p__Proteobacteria.c__Deltaproteobacteria.o__Myxococcales.f__Cystobacteraceae.g__Archangium	-0.203336	0.532065	-1.15055	0.250642	0.742285	-5.26511
k__Bacteria.p__Proteobacteria.c__Gammaproteobacteria.o__Xanthomonadales.f__Rhodanobacteraceae.g__Dokdonella	0.127125	-0.146326	1.15013	0.250813	0.742285	-5.26555
k__Bacteria.p__Proteobacteria.c__Alphaproteobacteria.o__Sphingomonadales.f__Erythrobacteraceae.g__Erythrobacter	0.151353	7.06776	1.14894	0.251304	0.742285	-5.26682
k__Bacteria.p__Proteobacteria.c__Betaproteobacteria.o__Neisseriales.f__Neisseriaceae.g__Morococcus	0.159349	-2.63585	1.14877	0.251375	0.742285	-5.267
k__Bacteria.p__Proteobacteria.c__Alphaproteobacteria.o__Rhodobacterales.f__Hyphomonadaceae.g__Euryhalocaulis	-0.0763212	-0.309872	-1.14672	0.252217	0.743322	-5.26916
k__Archaea.p__Candidatus_Korarchaeota.g__Candidatus_Korarchaeum	0.0452052	-0.226378	1.14534	0.252787	0.743322	-5.27062
k__Bacteria.p__Proteobacteria.c__Betaproteobacteria.o__Gallionellales.f__Gallionellaceae.g__Sideroxydans	0.0697265	-0.483585	1.14437	0.253192	0.743322	-5.27165
k__Bacteria.p__Bacteroidetes.c__Flavobacteriia.o__Flavobacteriales.f__Flavobacteriaceae.g__Sediminibacter	-0.0786716	-0.682543	-1.14289	0.253802	0.743322	-5.2732
k__Bacteria.p__Actinobacteria.c__Actinobacteria.o__Corynebacteriales.f__Corynebacteriaceae.g__Corynebacterium	-0.116389	5.45186	-1.1424	0.254006	0.743322	-5.27372
k__Bacteria.p__Proteobacteria.c__Gammaproteobacteria.o__Enterobacteriales.f__Enterobacteriaceae.g__Trabulsiella	-0.201214	0.557139	-1.14014	0.254944	0.74473	-5.2761
k__Bacteria.p__Cyanobacteria.o__Oscillatoriales.g__Leptolyngbya	-0.217204	1.1951	-1.13285	0.257993	0.752284	-5.28374
k__Bacteria.p__Firmicutes.c__Clostridia.o__Clostridiales.f__Lachnospiraceae.g__Blautia	0.218063	4.85562	1.13175	0.258453	0.752284	-5.28489
k__Bacteria.p__Actinobacteria.c__Actinobacteria.o__Propionibacteriales.f__Nocardioidaceae.g__Propionicicella	-0.116706	-0.0487008	-1.12852	0.259814	0.754663	-5.28826
k__Bacteria.p__Proteobacteria.c__Gammaproteobacteria.o__Enterobacteriales.f__Enterobacteriaceae.g__Sodalis	-0.1934	1.48078	-1.12761	0.260197	0.754663	-5.2892
k__Bacteria.p__Thermodesulfobacteria.c__Thermodesulfobacteria.o__Thermodesulfobacteriales.f__Thermodesulfobacteriaceae.g__Thermosulfurimonas	-0.0565847	-0.443346	-1.12562	0.261035	0.755751	-5.29126
k__Bacteria.p__Proteobacteria.c__Gammaproteobacteria.g__Gallaecimonas	-0.0579859	-0.521081	-1.11851	0.264056	0.761589	-5.29862
k__Bacteria.p__Firmicutes.c__Clostridia.o__Clostridiales.f__Ruminococcaceae.g__Pseudobacteroides	0.0683105	-0.909877	1.1183	0.264146	0.761589	-5.29884
k__Bacteria.p__Firmicutes.c__Bacilli.o__Bacillales.f__Bacillaceae.g__Paucisalibacillus	-0.0789948	-1.27402	-1.11758	0.264454	0.761589	-5.29958
k__Bacteria.p__Proteobacteria.c__Alphaproteobacteria.o__Rhodospirillales.f__Acetobacteraceae.g__Tanticharoenia	0.0520985	-0.0952173	1.11423	0.265884	0.764117	-5.30303
k__Archaea.p__Euryarchaeota.c__Halobacteria.o__Natrialbales.f__Natrialbaceae.g__Natronobacterium	0.0407456	-0.933524	1.11333	0.266269	0.764117	-5.30395
k__Bacteria.p__Proteobacteria.c__Betaproteobacteria.o__Burkholderiales.f__Burkholderiaceae.g__Caballeronia	-0.232965	3.68644	-1.11175	0.266949	0.764723	-5.30557
k__Bacteria.p__Firmicutes.c__Clostridia.o__Clostridiales.g__Pseudoflavonifractor	0.197914	0.106394	1.10993	0.267731	0.765618	-5.30744
k__Bacteria.p__Proteobacteria.c__Betaproteobacteria.o__Rhodocyclales.f__Rhodocyclaceae.g__Methyloversatilis	0.209657	-0.673826	1.10754	0.268763	0.76674	-5.30989
k__Bacteria.p__Proteobacteria.c__Gammaproteobacteria.o__Thiotrichales.g__Fangia	-0.0909855	0.0848903	-1.10684	0.269065	0.76674	-5.3106
k__Bacteria.p__Proteobacteria.c__Alphaproteobacteria.o__Rhodospirillales.f__Rhodospirillaceae.g__Novispirillum	-0.0834214	-0.162288	-1.1053	0.26973	0.767294	-5.31217
k__Bacteria.p__Bacteroidetes.c__Flavobacteriia.o__Flavobacteriales.f__Flavobacteriaceae.g__Altibacter	0.0309232	-0.539082	1.10332	0.270588	0.768216	-5.31419
k__Bacteria.p__Proteobacteria.c__Betaproteobacteria.o__Burkholderiales.f__Oxalobacteraceae.g__Pseudoduganella	0.0840627	-1.25544	1.10238	0.270996	0.768216	-5.31514
k__Bacteria.p__Proteobacteria.c__Gammaproteobacteria.o__Chromatiales.f__Ectothiorhodospiraceae.g__Ectothiorhodospira	-0.207411	3.31643	-1.10036	0.27187	0.768572	-5.31719
k__Bacteria.p__Actinobacteria.c__Actinobacteria.o__Streptosporangiales.f__Nocardiopsaceae.g__Thermobifida	0.163922	1.6809	1.09902	0.272456	0.768572	-5.31855
k__Bacteria.p__Proteobacteria.c__Betaproteobacteria.o__Burkholderiales.f__Oxalobacteraceae.g__Duganella	-0.213066	0.244615	-1.09688	0.273388	0.768572	-5.32071
k__Bacteria.p__Planctomycetes.c__Planctomycetia.o__Planctomycetales.f__Planctomycetaceae.g__Gemmata	-0.085512	10.7168	-1.0966	0.27351	0.768572	-5.321
k__Bacteria.p__Proteobacteria.c__Gammaproteobacteria.g__Candidatus_Ruthia	0.0124525	-0.463178	1.09552	0.273981	0.768572	-5.32209
k__Bacteria.p__Cyanobacteria.o__Oscillatoriales.g__Crinalium	0.140561	0.079781	1.09473	0.274327	0.768572	-5.32288
k__Bacteria.p__Proteobacteria.c__Gammaproteobacteria.o__Enterobacteriales.f__Enterobacteriaceae.g__Yersinia	-0.116063	7.86647	-1.09451	0.274422	0.768572	-5.32311
k__Bacteria.p__Bacteroidetes.c__Bacteroidia.o__Bacteroidales.f__Porphyromonadaceae.g__Proteiniphilum	-0.117669	-0.3071	-1.09318	0.275006	0.768884	-5.32445
k__Bacteria.p__Firmicutes.c__Erysipelotrichia.o__Erysipelotrichales.f__Erysipelotrichaceae.g__Dielma	0.0595118	-0.390891	1.08999	0.276407	0.769823	-5.32766
k__Bacteria.p__Firmicutes.c__Clostridia.o__Clostridiales.f__Peptostreptococcaceae.g__Clostridioides	0.138424	2.67078	1.08933	0.276697	0.769823	-5.32832
k__Bacteria.p__Actinobacteria.c__Actinobacteria.o__Actinomycetales.f__Actinomycetaceae.g__Actinobaculum	0.224389	3.23337	1.0885	0.277062	0.769823	-5.32916
k__Bacteria.p__Fusobacteria.c__Fusobacteriia.o__Fusobacteriales.f__Leptotrichiaceae.g__Leptotrichia	0.210406	5.00569	1.08651	0.277941	0.769823	-5.33115
k__Bacteria.p__Firmicutes.c__Bacilli.o__Bacillales.f__Bacillaceae.g__Amphibacillus	-0.0739185	-0.524709	-1.08612	0.278112	0.769823	-5.33154
k__Bacteria.p__Bacteroidetes.c__Flavobacteriia.o__Flavobacteriales.f__Flavobacteriaceae.g__Nonlabens	0.167393	-0.083232	1.08598	0.278175	0.769823	-5.33168
k__Bacteria.p__Proteobacteria.c__Gammaproteobacteria.o__Alteromonadales.f__Shewanellaceae.g__Shewanella	-0.168801	8.76148	-1.0849	0.278654	0.769842	-5.33277
k__Bacteria.p__Proteobacteria.c__Betaproteobacteria.o__Neisseriales.f__Chromobacteriaceae.g__Paludibacterium	0.0350903	-0.805352	1.08294	0.279522	0.770933	-5.33473
k__Bacteria.p__Proteobacteria.c__Alphaproteobacteria.o__Rhodospirillales.f__Rhodospirillaceae.g__Candidatus_Endolissoclinum	0.0988202	-1.11605	1.08079	0.280475	0.771909	-5.33687
k__Bacteria.p__Proteobacteria.c__Alphaproteobacteria.o__Rhizobiales.f__Hyphomicrobiaceae.g__Cucumibacter	0.0678927	-0.69749	1.08	0.280826	0.771909	-5.33766
k__Bacteria.p__Bacteroidetes.c__Flavobacteriia.o__Flavobacteriales.f__Flavobacteriaceae.g__Psychroserpens	-0.161128	3.31563	-1.07894	0.281297	0.771909	-5.33871
k__Bacteria.p__Elusimicrobia.c__Elusimicrobia.o__Elusimicrobiales.f__Elusimicrobiaceae.g__Elusimicrobium	-0.0834793	-0.279905	-1.07758	0.281903	0.772225	-5.34006
k__Bacteria.p__Proteobacteria.c__Gammaproteobacteria.o__Enterobacteriales.f__Enterobacteriaceae.g__Mangrovibacter	-0.075385	0.156898	-1.0748	0.283145	0.772225	-5.34282
k__Bacteria.p__Firmicutes.c__Clostridia.o__Clostridiales.f__Lachnospiraceae.g__Anaerostipes	0.147472	-0.203999	1.07479	0.283151	0.772225	-5.34284
k__Bacteria.p__Proteobacteria.c__Alphaproteobacteria.o__Rhodobacterales.f__Rhodobacteraceae.g__Rhodovulum	-0.184931	4.74082	-1.07444	0.283307	0.772225	-5.34318
k__Bacteria.p__Proteobacteria.c__Alphaproteobacteria.o__Rhodospirillales.f__Rhodospirillaceae.g__Caenispirillum	-0.19687	-0.646969	-1.06935	0.285591	0.774835	-5.34822
k__Bacteria.p__Proteobacteria.c__Gammaproteobacteria.f__Competibacteraceae.g__Candidatus_Competibacter	-0.0798991	4.65758	-1.06785	0.286266	0.774835	-5.34969
k__Bacteria.p__Proteobacteria.c__Alphaproteobacteria.o__Rhodobacterales.f__Rhodobacteraceae.g__Leisingera	0.196566	7.46358	1.0658	0.287189	0.774835	-5.35171
k__Bacteria.p__Proteobacteria.c__Gammaproteobacteria.o__Oceanospirillales.f__Oceanospirillaceae.g__Balneatrix	-0.0604387	0.491119	-1.06496	0.28757	0.774835	-5.35254
k__Archaea.p__Euryarchaeota.c__Methanomicrobia.o__Methanomicrobiales.f__Methanocorpusculaceae.g__Methanocorpusculum	0.143448	5.27031	1.06437	0.287838	0.774835	-5.35312
k__Bacteria.p__Firmicutes.c__Clostridia.o__Thermoanaerobacterales.f__Thermoanaerobacterales_Family_IV._Incertae_Sedis.g__Mahella	0.0768714	-0.285066	1.06407	0.287971	0.774835	-5.35341
k__Bacteria.p__Actinobacteria.c__Actinobacteria.o__Micrococcales.f__Promicromonosporaceae.g__Xylanimonas	0.087522	-0.631304	1.06142	0.289172	0.774835	-5.35601
k__Bacteria.p__Proteobacteria.c__Alphaproteobacteria.o__Rhodospirillales.f__Acetobacteraceae.g__Acetobacter	0.0796332	7.61519	1.06133	0.289214	0.774835	-5.3561
k__Bacteria.p__Aquificae.c__Aquificae.o__Aquificales.f__Aquificaceae.g__Hydrogenobaculum	-0.218868	-0.13518	-1.06023	0.289713	0.774835	-5.35717
k__Bacteria.p__Proteobacteria.c__Gammaproteobacteria.o__Alteromonadales.f__Alteromonadaceae.g__Alteromonas	-0.235291	4.20156	-1.05897	0.290288	0.774835	-5.35841
k__Bacteria.p__Actinobacteria.c__Actinobacteria.o__Micrococcales.f__Microbacteriaceae.g__Curtobacterium	-0.0979632	4.80424	-1.05656	0.291385	0.774835	-5.36076
k__Bacteria.p__Proteobacteria.c__Zetaproteobacteria.o__Mariprofundales.f__Mariprofundaceae.g__Mariprofundus	-0.0577191	-0.306286	-1.05621	0.291543	0.774835	-5.3611
k__Archaea.p__Euryarchaeota.c__Methanomicrobia.o__Methanomicrobiales.f__Methanospirillaceae.g__Methanospirillum	-0.16334	1.51774	-1.05592	0.291674	0.774835	-5.36137
k__Bacteria.p__Bacteroidetes.c__Cytophagia.o__Cytophagales.f__Flammeovirgaceae.g__Flexithrix	0.0539103	-0.465988	1.05498	0.292103	0.774835	-5.36229
k__Bacteria.p__Firmicutes.c__Clostridia.o__Clostridiales.f__Clostridiaceae.g__Alkaliphilus	0.0990152	-0.55322	1.05497	0.292111	0.774835	-5.36231
k__Bacteria.p__Actinobacteria.c__Actinobacteria.o__Actinomycetales.f__Actinomycetaceae.g__Trueperella	-0.147181	-0.556255	-1.05474	0.292215	0.774835	-5.36253
k__Bacteria.p__Actinobacteria.c__Actinobacteria.o__Micrococcales.f__Dermabacteraceae.g__Dermabacter	-0.181007	-0.259448	-1.05419	0.292466	0.774835	-5.36306
k__Bacteria.p__Tenericutes.c__Mollicutes.o__Entomoplasmatales.f__Entomoplasmataceae.g__Mesoplasma	-0.177006	1.00336	-1.05341	0.292821	0.774835	-5.36382
k__Bacteria.p__Proteobacteria.c__Epsilonproteobacteria.o__Campylobacterales.f__Helicobacteraceae.g__Wolinella	0.0637835	-0.405011	1.05185	0.293535	0.775466	-5.36533
k__Bacteria.p__Bacteroidetes.c__Bacteroidia.o__Bacteroidales.f__Porphyromonadaceae.g__Paludibacter	0.181897	5.73307	1.04723	0.295658	0.776717	-5.36981
k__Bacteria.p__Firmicutes.c__Erysipelotrichia.o__Erysipelotrichales.f__Erysipelotrichaceae.g__Coprobacillus	0.190713	3.38732	1.04662	0.295939	0.776717	-5.3704
k__Archaea.p__Euryarchaeota.c__Methanomicrobia.o__Methanosarcinales.f__Methermicoccaceae.g__Methermicoccus	-0.0336682	-0.479183	-1.04289	0.297661	0.776717	-5.37399
k__Bacteria.p__Firmicutes.c__Clostridia.o__Clostridiales.f__Clostridiaceae.g__Oxobacter	0.0553738	-1.37292	1.04289	0.297664	0.776717	-5.374
k__Bacteria.p__Proteobacteria.c__Alphaproteobacteria.o__Rhodobacterales.f__Rhodobacteraceae.g__Pseudophaeobacter	-0.0470173	-1.09559	-1.04281	0.297699	0.776717	-5.37407
k__Bacteria.p__Bacteroidetes.c__Cytophagia.o__Cytophagales.f__Cytophagaceae.g__Fibrella	0.133214	-0.440612	1.04279	0.297707	0.776717	-5.37409
k__Bacteria.p__Bacteroidetes.c__Cytophagia.o__Cytophagales.f__Cytophagaceae.g__Emticicia	0.151594	1.07088	1.04156	0.29828	0.776717	-5.37528
k__Bacteria.p__Actinobacteria.c__Actinobacteria.o__Frankiales.f__Cryptosporangiaceae.g__Cryptosporangium	-0.116523	-0.374189	-1.04088	0.298593	0.776717	-5.37592
k__Bacteria.p__Proteobacteria.c__Deltaproteobacteria.o__Myxococcales.f__Cystobacteraceae.g__Stigmatella	-0.181502	2.80914	-1.03992	0.29904	0.776717	-5.37685
k__Bacteria.p__Actinobacteria.c__Thermoleophilia.o__Solirubrobacterales.f__Patulibacteraceae.g__Patulibacter	-0.196022	-0.129165	-1.03907	0.299434	0.776717	-5.37766
k__Bacteria.p__Chlamydiae.c__Chlamydiia.o__Chlamydiales.f__Chlamydiaceae.g__Chlamydia	-0.0734322	13.0888	-1.03894	0.299493	0.776717	-5.37779
k__Bacteria.p__Firmicutes.c__Bacilli.o__Bacillales.f__Bacillaceae.g__Salsuginibacillus	0.17804	1.8135	1.03777	0.300036	0.776717	-5.3789
k__Bacteria.p__Bacteroidetes.c__Cytophagia.o__Cytophagales.f__Flammeovirgaceae.g__Flammeovirga	0.332793	5.83419	1.03506	0.301298	0.776717	-5.3815
k__Bacteria.p__Bacteroidetes.c__Cytophagia.o__Cytophagales.f__Cytophagaceae.g__Rhodonellum	-0.184637	2.34929	-1.03485	0.301396	0.776717	-5.3817
k__Bacteria.p__Proteobacteria.c__Deltaproteobacteria.o__Desulfobacterales.f__Desulfobacteraceae.g__Desulfosarcina	-0.161666	0.715632	-1.03479	0.301423	0.776717	-5.38175
k__Bacteria.p__Cyanobacteria.o__Oscillatoriales.g__Nodosilinea	0.107855	0.541213	1.03434	0.301633	0.776717	-5.38218
k__Bacteria.p__Firmicutes.c__Clostridia.o__Natranaerobiales.f__Natranaerobiaceae.g__Natranaerobius	-0.177316	1.85706	-1.03275	0.302379	0.776975	-5.3837
k__Archaea.p__Euryarchaeota.c__Thermoplasmata.o__Thermoplasmatales.f__Ferroplasmaceae.g__Ferroplasma	0.0115177	-0.810459	1.03182	0.302812	0.776975	-5.38458
k__Bacteria.p__Firmicutes.c__Bacilli.o__Bacillales.f__Paenibacillaceae.g__Paenibacillus	0.0614052	14.6044	1.03107	0.303163	0.776975	-5.3853
k__Bacteria.p__Proteobacteria.c__Alphaproteobacteria.o__Rhodobacterales.f__Rhodobacteraceae.g__Pannonibacter	-0.154929	0.495874	-1.02815	0.304533	0.777144	-5.38807
k__Bacteria.p__Bacteroidetes.c__Bacteroidia.o__Bacteroidales.f__Porphyromonadaceae.g__Parabacteroides	0.193585	4.46303	1.02811	0.304553	0.777144	-5.38811
k__Bacteria.p__Proteobacteria.c__Betaproteobacteria.o__Rhodocyclales.f__Rhodocyclaceae.g__Azonexus	0.0789793	-0.864776	1.02788	0.304659	0.777144	-5.38833
k__Bacteria.p__Actinobacteria.c__Actinobacteria.o__Micromonosporales.f__Micromonosporaceae.g__Actinoplanes	-0.129344	3.87119	-1.02651	0.305304	0.777507	-5.38963
k__Bacteria.p__Proteobacteria.c__Gammaproteobacteria.o__Xanthomonadales.f__Xanthomonadaceae.g__Arenimonas	0.164957	-1.99449	1.02555	0.305756	0.777507	-5.39054
k__Bacteria.p__Proteobacteria.c__Gammaproteobacteria.o__Alteromonadales.f__Pseudoalteromonadaceae.g__Algicola	-0.222795	4.17598	-1.0237	0.306629	0.778109	-5.39229
k__Bacteria.p__Fusobacteria.c__Fusobacteriia.o__Fusobacteriales.f__Leptotrichiaceae.g__Streptobacillus	0.100309	-0.855352	1.02258	0.307157	0.778109	-5.39334
k__Bacteria.p__Bacteroidetes.c__Cytophagia.o__Cytophagales.f__Cytophagaceae.g__Spirosoma	0.243848	-0.991691	1.02201	0.307425	0.778109	-5.39388
k__Bacteria.p__Firmicutes.c__Bacilli.o__Bacillales.f__Planococcaceae.g__Solibacillus	0.0718094	1.48268	1.01974	0.308498	0.779391	-5.39601
k__Bacteria.p__Proteobacteria.c__Betaproteobacteria.o__Neisseriales.f__Neisseriaceae.g__Conchiformibius	-0.192299	3.51825	-1.01892	0.308887	0.779391	-5.39679
k__Bacteria.p__Proteobacteria.c__Betaproteobacteria.o__Burkholderiales.f__Alcaligenaceae.g__Alcaligenes	-0.14089	4.123	-1.01554	0.310493	0.780788	-5.39996
k__Bacteria.p__Actinobacteria.c__Actinobacteria.o__Micrococcales.f__Microbacteriaceae.g__Agrococcus	0.153663	-0.395757	1.01499	0.310756	0.780788	-5.40048
k__Bacteria.p__Proteobacteria.c__Gammaproteobacteria.o__Cardiobacteriales.f__Cardiobacteriaceae.g__Dichelobacter	-0.0736558	0.00743302	-1.01473	0.310878	0.780788	-5.40072
k__Archaea.p__Thaumarchaeota.g__Candidatus_Nitrosotenuis	-0.0258029	-0.475581	-1.01353	0.311452	0.781025	-5.40184
k__Bacteria.p__Proteobacteria.c__Deltaproteobacteria.o__Myxococcales.f__Polyangiaceae.g__Chondromyces	-0.181264	0.701349	-1.00778	0.3142	0.786708	-5.4072
k__Bacteria.p__Proteobacteria.c__Betaproteobacteria.o__Burkholderiales.f__Comamonadaceae.g__Pelomonas	0.261891	-5.51563	1.0058	0.315151	0.787879	-5.40904
k__Bacteria.p__Proteobacteria.c__Alphaproteobacteria.o__Rhodospirillales.f__Rhodospirillaceae.g__Nisaea	-0.065618	-0.286832	-0.998695	0.318578	0.795225	-5.41561
k__Bacteria.p__Actinobacteria.c__Actinobacteria.o__Actinomycetales.f__Actinomycetaceae.g__Varibaculum	-0.148959	-0.0543179	-0.993227	0.321231	0.800189	-5.42064
k__Bacteria.p__Proteobacteria.c__Alphaproteobacteria.o__Rhizobiales.f__Bradyrhizobiaceae.g__Oligotropha	-0.0882668	-0.744719	-0.992576	0.321548	0.800189	-5.42124
k__Bacteria.p__Actinobacteria.c__Actinobacteria.o__Corynebacteriales.f__Segniliparaceae.g__Segniliparus	0.127819	-0.383333	0.989579	0.32301	0.801727	-5.42398
k__Bacteria.p__Actinobacteria.c__Actinobacteria.o__Kineosporiales.f__Kineosporiaceae.g__Angustibacter	-0.126443	-0.350129	-0.9892	0.323195	0.801727	-5.42432
k__Bacteria.p__Proteobacteria.c__Alphaproteobacteria.o__Sphingomonadales.f__Sphingomonadaceae.g__Novosphingobium	0.0947962	7.44785	0.987149	0.324198	0.801727	-5.42619
k__Bacteria.p__Proteobacteria.c__Gammaproteobacteria.o__Thiotrichales.f__Piscirickettsiaceae.g__Methylophaga	0.110771	0.0748548	0.986654	0.32444	0.801727	-5.42664
k__Bacteria.p__Bacteroidetes.c__Cytophagia.o__Cytophagales.f__Hymenobacteraceae.g__Rufibacter	0.170259	1.62845	0.986002	0.324759	0.801727	-5.42724
k__Archaea.p__Euryarchaeota.c__Halobacteria.o__Halobacteriales.f__Halobacteriaceae.g__Halobacterium	0.030181	-0.505156	0.985272	0.325117	0.801727	-5.4279
k__Bacteria.p__Firmicutes.c__Clostridia.o__Thermoanaerobacterales.f__Thermoanaerobacterales_Family_III._Incertae_Sedis.g__Syntrophaceticus	-0.146062	4.07684	-0.98259	0.326434	0.801751	-5.43034
k__Bacteria.p__Firmicutes.c__Erysipelotrichia.o__Erysipelotrichales.f__Erysipelotrichaceae.g__Bulleidia	0.177413	2.14177	0.981967	0.326741	0.801751	-5.4309
k__Bacteria.p__Actinobacteria.c__Actinobacteria.o__Pseudonocardiales.f__Pseudonocardiaceae.g__Thermocrispum	0.0996334	-0.328273	0.980703	0.327363	0.801751	-5.43205
k__Bacteria.p__Proteobacteria.c__Gammaproteobacteria.o__Thiotrichales.f__Thiotrichaceae.g__Leucothrix	-0.0563648	0.423492	-0.979569	0.327922	0.801751	-5.43307
k__Bacteria.p__Proteobacteria.c__Alphaproteobacteria.o__Rhizobiales.f__Phyllobacteriaceae.g__Aminobacter	-0.176127	2.37757	-0.979319	0.328046	0.801751	-5.4333
k__Bacteria.p__Firmicutes.c__Clostridia.o__Clostridiales.f__Clostridiaceae.g__Caloramator	0.10394	-1.02968	0.978799	0.328302	0.801751	-5.43377
k__Bacteria.p__Proteobacteria.c__Gammaproteobacteria.o__Xanthomonadales.f__Xanthomonadaceae.g__Pseudoxanthomonas	-0.158792	1.14234	-0.977019	0.329182	0.801751	-5.43537
k__Bacteria.p__Spirochaetes.c__Spirochaetia.o__Spirochaetales.f__Spirochaetaceae.g__Treponema	0.102232	7.53387	0.976468	0.329454	0.801751	-5.43587
k__Bacteria.p__Proteobacteria.c__Gammaproteobacteria.o__Chromatiales.f__Chromatiaceae.g__Thioflavicoccus	-0.0828654	5.48585	-0.976265	0.329554	0.801751	-5.43605
k__Bacteria.p__Firmicutes.c__Clostridia.o__Clostridiales.f__Lachnospiraceae.g__Stomatobaculum	0.16976	0.150176	0.972234	0.331553	0.805411	-5.43968
k__Bacteria.p__Proteobacteria.c__Gammaproteobacteria.o__Orbales.f__Orbaceae.g__Frischella	0.0576008	-0.55688	0.970468	0.33243	0.806342	-5.44126
k__Bacteria.p__Firmicutes.c__Clostridia.o__Clostridiales.f__Syntrophomonadaceae.g__Syntrophothermus	0.0916553	-0.714129	0.967433	0.333943	0.808019	-5.44397
k__Bacteria.p__Proteobacteria.c__Gammaproteobacteria.o__Thiotrichales.f__Thiotrichaceae.g__Thiothrix	-0.117425	3.34517	-0.967092	0.334113	0.808019	-5.44428
k__Bacteria.p__Proteobacteria.c__Alphaproteobacteria.o__Rhizobiales.f__Beijerinckiaceae.g__Methylocella	0.0852979	-0.482948	0.964481	0.335418	0.808977	-5.44661
k__Bacteria.p__Thermodesulfobacteria.c__Thermodesulfobacteria.o__Thermodesulfobacteriales.f__Thermodesulfobacteriaceae.g__Thermodesulfatator	0.0692509	-1.13929	0.964313	0.335502	0.808977	-5.44676
k__Bacteria.p__Firmicutes.c__Bacilli.o__Lactobacillales.f__Leuconostocaceae.g__Leuconostoc	0.0883725	12.0883	0.961221	0.337052	0.809012	-5.4495
k__Bacteria.p__Cyanobacteria.o__Pleurocapsales.g__Myxosarcina	0.0470875	-0.381859	0.960955	0.337186	0.809012	-5.44974
k__Bacteria.p__Proteobacteria.c__Gammaproteobacteria.o__Cellvibrionales.f__Cellvibrionaceae.g__Saccharophagus	-0.136283	-0.152587	-0.960406	0.337462	0.809012	-5.45023
k__Bacteria.p__Bacteroidetes.c__Flavobacteriia.o__Flavobacteriales.f__Flavobacteriaceae.g__Lutibacter	0.0970201	0.323484	0.959743	0.337795	0.809012	-5.45081
k__Bacteria.p__Firmicutes.c__Tissierellia.o__Tissierellales.f__Peptoniphilaceae.g__Finegoldia	-0.232196	1.38701	-0.958557	0.338391	0.809012	-5.45186
k__Bacteria.p__Firmicutes.c__Bacilli.o__Bacillales.f__Bacillaceae.g__Anaerobacillus	-0.0413022	-0.609015	-0.956873	0.33924	0.809012	-5.45335
k__Bacteria.p__Actinobacteria.c__Actinobacteria.o__Glycomycetales.f__Glycomycetaceae.g__Stackebrandtia	-0.112235	0.503677	-0.956669	0.339343	0.809012	-5.45353
k__Bacteria.p__Actinobacteria.c__Actinobacteria.o__Corynebacteriales.f__Tsukamurellaceae.g__Tsukamurella	-0.117353	-1.00859	-0.955143	0.340113	0.809012	-5.45488
k__Bacteria.p__Chlorobi.c__Chlorobia.o__Chlorobiales.f__Chlorobiaceae.g__Prosthecochloris	-0.0282039	-0.578674	-0.955014	0.340178	0.809012	-5.45499
k__Bacteria.p__Proteobacteria.c__Deltaproteobacteria.o__Desulfovibrionales.f__Desulfovibrionaceae.g__Bilophila	0.124104	7.66636	0.954416	0.34048	0.809012	-5.45552
k__Bacteria.p__Proteobacteria.c__Alphaproteobacteria.o__Rhodobacterales.f__Rhodobacteraceae.g__Tateyamaria	-0.166803	1.03748	-0.950446	0.34249	0.809027	-5.45901
k__Bacteria.p__Actinobacteria.c__Actinobacteria.o__Micromonosporales.f__Micromonosporaceae.g__Catelliglobosispora	0.054596	-0.528324	0.950087	0.342672	0.809027	-5.45932
k__Bacteria.p__Proteobacteria.c__Alphaproteobacteria.o__Rhodospirillales.f__Rhodospirillaceae.g__Magnetospirillum	-0.0981623	4.92447	-0.950047	0.342692	0.809027	-5.45936
k__Bacteria.p__Bacteroidetes.c__Flavobacteriia.o__Flavobacteriales.f__Schleiferiaceae.g__Schleiferia	-0.125161	1.05143	-0.949703	0.342867	0.809027	-5.45966
k__Bacteria.p__Proteobacteria.c__Alphaproteobacteria.o__Sphingomonadales.f__Sphingomonadaceae.g__Citromicrobium	-0.143249	-0.456172	-0.949504	0.342968	0.809027	-5.45983
k__Bacteria.p__Proteobacteria.c__Alphaproteobacteria.o__Rhodobacterales.f__Rhodobacteraceae.g__Oceanicola	-0.118356	0.227057	-0.944861	0.34533	0.812804	-5.46389
k__Bacteria.p__Proteobacteria.c__Alphaproteobacteria.o__Rhizobiales.f__Rhizobiaceae.g__Candidatus_Liberibacter	-0.119154	4.18401	-0.944398	0.345566	0.812804	-5.4643
k__Archaea.p__Euryarchaeota.c__Methanomicrobia.o__Methanosarcinales.f__Candidatus_Methanoperedenaceae.g__Candidatus_Methanoperedens	-0.149927	2.19971	-0.941991	0.346795	0.814419	-5.46639
k__Bacteria.p__Proteobacteria.c__Epsilonproteobacteria.o__Nautiliales.f__Nautiliaceae.g__Nautilia	0.0485085	-0.731963	0.939816	0.347909	0.814419	-5.46828
k__Bacteria.p__Proteobacteria.c__Alphaproteobacteria.o__Rhodobacterales.f__Rhodobacteraceae.g__Gemmobacter	0.098578	-0.538998	0.93811	0.348783	0.814419	-5.46976
k__Bacteria.p__Verrucomicrobia.c__Verrucomicrobiae.o__Verrucomicrobiales.f__Akkermansiaceae.g__Akkermansia	0.250749	0.813101	0.937935	0.348874	0.814419	-5.46991
k__Bacteria.p__Bacteroidetes.c__Flavobacteriia.o__Flavobacteriales.f__Flavobacteriaceae.g__Gelidibacter	0.12212	0.453884	0.93732	0.349189	0.814419	-5.47044
k__Bacteria.p__Proteobacteria.c__Gammaproteobacteria.o__Alteromonadales.f__Alteromonadaceae.g__Paraglaciecola	0.14286	1.45449	0.9372	0.349251	0.814419	-5.47055
k__Bacteria.p__Actinobacteria.c__Actinobacteria.o__Micrococcales.g__Timonella	-0.0806346	-0.289117	-0.935268	0.350244	0.815049	-5.47222
k__Bacteria.p__Proteobacteria.c__Gammaproteobacteria.o__Enterobacteriales.f__Enterobacteriaceae.g__Buttiauxella	-0.108304	1.90075	-0.934259	0.350763	0.815049	-5.47309
k__Bacteria.p__Proteobacteria.c__Betaproteobacteria.g__Candidatus_Profftella	-0.0790904	-0.826057	-0.933759	0.351021	0.815049	-5.47352
k__Bacteria.p__Proteobacteria.c__Alphaproteobacteria.o__Rhizobiales.f__Hyphomicrobiaceae.g__Hyphomicrobium	0.168443	-0.206284	0.931398	0.352239	0.816714	-5.47555
k__Bacteria.p__Firmicutes.c__Bacilli.o__Bacillales.f__Bacillaceae.g__Thalassobacillus	0.119047	0.126785	0.929885	0.353021	0.816831	-5.47685
k__Archaea.p__Crenarchaeota.c__Thermoprotei.o__Sulfolobales.f__Sulfolobaceae.g__Acidianus	-0.0260338	-0.892319	-0.929075	0.35344	0.816831	-5.47755
k__Bacteria.p__Firmicutes.c__Clostridia.o__Thermoanaerobacterales.f__Thermoanaerobacterales_Family_III._Incertae_Sedis.g__Thermosediminibacter	-0.0529168	-0.501937	-0.928393	0.353793	0.816831	-5.47813
k__Archaea.p__Thaumarchaeota.o__Nitrosopumilales.f__Nitrosopumilaceae.g__Nitrosopumilus	0.0334503	-0.460455	0.925675	0.355203	0.818157	-5.48046
k__Bacteria.p__Cyanobacteria.o__Chroococcales.g__Acaryochloris	0.069242	-0.356701	0.925349	0.355371	0.818157	-5.48073
k__Bacteria.p__Proteobacteria.c__Gammaproteobacteria.o__Chromatiales.f__Chromatiaceae.g__Rheinheimera	-0.189384	0.468147	-0.923563	0.3563	0.819057	-5.48226
k__Bacteria.p__Proteobacteria.c__Alphaproteobacteria.o__Rhodospirillales.f__Rhodospirillaceae.g__Azospirillum	-0.113908	4.01579	-0.922665	0.356767	0.819057	-5.48302
k__Bacteria.p__Cyanobacteria.o__Chroococcales.g__Synechocystis	0.160962	1.71694	0.920625	0.35783	0.820342	-5.48476
k__Bacteria.p__Actinobacteria.c__Actinobacteria.o__Streptosporangiales.f__Streptosporangiaceae.g__Streptosporangium	0.134006	0.467404	0.918361	0.359013	0.821464	-5.48668
k__Bacteria.p__Proteobacteria.c__Gammaproteobacteria.o__Cellvibrionales.f__Spongiibacteraceae.g__Spongiibacter	0.064978	-0.337355	0.916731	0.359865	0.821464	-5.48806
k__Bacteria.p__Bacteroidetes.c__Flavobacteriia.o__Flavobacteriales.f__Flavobacteriaceae.g__Salinimicrobium	0.0632081	-0.511234	0.916254	0.360115	0.821464	-5.48847
k__Bacteria.p__Proteobacteria.c__Alphaproteobacteria.o__Rhodobacterales.f__Rhodobacteraceae.g__Celeribacter	-0.11168	-0.548845	-0.915833	0.360335	0.821464	-5.48882
k__Archaea.p__Euryarchaeota.c__Methanobacteria.o__Methanobacteriales.f__Methanothermaceae.g__Methanothermus	0.1177	0.799914	0.91216	0.362263	0.823182	-5.49192
k__Bacteria.p__Proteobacteria.c__Gammaproteobacteria.o__Salinisphaerales.f__Salinisphaeraceae.g__Salinisphaera	0.138564	-0.579824	0.911424	0.36265	0.823182	-5.49254
k__Bacteria.p__Actinobacteria.c__Actinobacteria.o__Jiangellales.f__Jiangellaceae.g__Jiangella	0.0958266	-0.14978	0.911389	0.362668	0.823182	-5.49257
k__Bacteria.p__Firmicutes.c__Bacilli.o__Bacillales.f__Sporolactobacillaceae.g__Tuberibacillus	0.0225878	-0.560465	0.910551	0.363109	0.823182	-5.49327
k__Bacteria.p__Proteobacteria.c__Gammaproteobacteria.o__Xanthomonadales.f__Rhodanobacteraceae.g__Oleiagrimonas	0.0653442	-0.757951	0.903018	0.367088	0.82946	-5.49958
k__Bacteria.p__Firmicutes.c__Bacilli.o__Lactobacillales.f__Lactobacillaceae.g__Sharpea	0.0282975	-0.183092	0.902039	0.367608	0.82946	-5.5004
k__Bacteria.p__Synergistetes.c__Synergistia.o__Synergistales.f__Synergistaceae.g__Anaerobaculum	0.0888552	-0.190402	0.901896	0.367683	0.82946	-5.50052
k__Bacteria.p__Proteobacteria.c__Alphaproteobacteria.o__Rhodobacterales.f__Rhodobacteraceae.g__Halocynthiibacter	-0.0672987	-0.972425	-0.901461	0.367914	0.82946	-5.50088
k__Archaea.p__Euryarchaeota.c__Halobacteria.o__Haloferacales.f__Haloferacaceae.g__Halolamina	-0.138693	1.49645	-0.899409	0.369004	0.830177	-5.50258
k__Bacteria.p__Bacteroidetes.c__Flavobacteriia.o__Flavobacteriales.f__Flavobacteriaceae.g__Croceitalea	-0.0610277	-0.680851	-0.898946	0.369251	0.830177	-5.50297
k__Bacteria.p__Thermotogae.c__Thermotogae.o__Kosmotogales.f__Kosmotogaceae.g__Mesotoga	-0.0319092	2.02518	-0.894681	0.371524	0.833542	-5.5065
k__Bacteria.p__Firmicutes.c__Bacilli.o__Bacillales.f__Bacillaceae.g__Hydrogenibacillus	-0.146916	1.77048	-0.89422	0.37177	0.833542	-5.50688
k__Bacteria.p__Actinobacteria.c__Actinobacteria.o__Streptosporangiales.f__Nocardiopsaceae.g__Allosalinactinospora	-0.0520727	-0.253145	-0.892014	0.37295	0.834009	-5.5087
k__Bacteria.p__Proteobacteria.c__Gammaproteobacteria.o__Xanthomonadales.f__Xanthomonadaceae.g__Stenotrophomonas	0.0845988	4.28874	0.891917	0.373002	0.834009	-5.50878
k__Bacteria.p__Proteobacteria.c__Alphaproteobacteria.o__Rickettsiales.f__Holosporaceae.g__Holospora	0.110028	-1.32517	0.889068	0.374529	0.836277	-5.51112
k__Bacteria.p__Bacteroidetes.c__Cytophagia.o__Cytophagales.f__Cytophagaceae.g__Rudanella	0.100275	-0.472472	0.886431	0.375946	0.837439	-5.51328
k__Bacteria.p__Firmicutes.c__Negativicutes.o__Selenomonadales.f__Sporomusaceae.g__Anaeromusa	-0.102273	-0.613111	-0.885817	0.376276	0.837439	-5.51378
k__Bacteria.p__Proteobacteria.c__Alphaproteobacteria.o__Rhodobacterales.f__Rhodobacteraceae.g__Jannaschia	-0.161455	3.99806	-0.885234	0.37659	0.837439	-5.51426
k__Bacteria.p__Proteobacteria.c__Alphaproteobacteria.o__Rhodobacterales.f__Rhodobacteraceae.g__Shimia	-0.0306876	-0.581647	-0.881736	0.378477	0.839647	-5.51711
k__Bacteria.p__Aquificae.c__Aquificae.o__Aquificales.f__Aquificaceae.g__Aquifex	0.0073515	-0.487647	0.881482	0.378614	0.839647	-5.51732
k__Bacteria.p__Proteobacteria.c__Gammaproteobacteria.o__Cellvibrionales.f__Cellvibrionaceae.g__Gilvimarinus	0.0939137	-1.43902	0.879609	0.379627	0.84075	-5.51884
k__Bacteria.p__Firmicutes.c__Clostridia.o__Clostridiales.f__Clostridiales_Family_XIII._Incertae_Sedis.g__Anaerovorax	0.0862221	-1.53141	0.877528	0.380754	0.842102	-5.52053
k__Bacteria.p__Cyanobacteria.o__Chroococcales.g__Cyanobacterium	-0.0274342	-0.527855	-0.876385	0.381374	0.842331	-5.52146
k__Bacteria.p__Actinobacteria.c__Actinobacteria.o__Micrococcales.f__Microbacteriaceae.g__Leifsonia	0.167557	1.49207	0.873496	0.382944	0.843739	-5.52379
k__Bacteria.p__Proteobacteria.c__Betaproteobacteria.o__Burkholderiales.f__Alcaligenaceae.g__Kerstersia	0.0442222	-0.844398	0.871844	0.383844	0.843739	-5.52512
k__Bacteria.p__Chlorobi.c__Chlorobia.o__Chlorobiales.f__Chlorobiaceae.g__Chlorobaculum	0.121593	1.54748	0.871518	0.384022	0.843739	-5.52538
k__Bacteria.p__Proteobacteria.c__Alphaproteobacteria.o__Rhodobacterales.f__Rhodobacteraceae.g__Phaeobacter	-0.201087	2.32956	-0.871407	0.384082	0.843739	-5.52547
k__Bacteria.p__Actinobacteria.c__Actinobacteria.o__Kineosporiales.f__Kineosporiaceae.g__Kineosporia	-0.0761871	0.0916637	-0.869627	0.385053	0.844543	-5.5269
k__Bacteria.p__Proteobacteria.c__Gammaproteobacteria.o__Enterobacteriales.f__Enterobacteriaceae.g__Arsenophonus	-0.111135	-0.220776	-0.868837	0.385485	0.844543	-5.52754
k__Bacteria.p__Cyanobacteria.o__Chroococcales.g__Rubidibacter	-0.0427695	-0.414888	-0.866056	0.387006	0.844601	-5.52977
k__Bacteria.p__Proteobacteria.c__Gammaproteobacteria.o__Pasteurellales.f__Pasteurellaceae.g__Haemophilus	-0.0942853	6.05138	-0.863505	0.388404	0.844601	-5.5318
k__Bacteria.p__Actinobacteria.c__Actinobacteria.o__Micrococcales.f__Micrococcaceae.g__Kocuria	-0.114698	2.98928	-0.863219	0.388561	0.844601	-5.53203
k__Bacteria.p__Proteobacteria.c__Gammaproteobacteria.o__Thiotrichales.f__Piscirickettsiaceae.g__Cycloclasticus	-0.0322195	-0.41195	-0.862442	0.388988	0.844601	-5.53265
k__Bacteria.p__Proteobacteria.c__Alphaproteobacteria.o__Rhodobacterales.f__Rhodobacteraceae.g__Roseovarius	0.12576	4.30071	0.861601	0.38945	0.844601	-5.53332
k__Bacteria.p__Cyanobacteria.o__Nostocales.f__Nostocaceae.g__Trichormus	0.0884497	2.14455	0.860925	0.389822	0.844601	-5.53386
k__Bacteria.p__Firmicutes.c__Clostridia.o__Clostridiales.f__Syntrophomonadaceae.g__Dethiobacter	-0.0785467	-0.429861	-0.859675	0.39051	0.844601	-5.53485
k__Bacteria.p__Cyanobacteria.o__Pleurocapsales.g__Pleurocapsa	0.078049	0.958629	0.859643	0.390528	0.844601	-5.53488
k__Bacteria.p__Bacteroidetes.c__Flavobacteriia.o__Flavobacteriales.f__Flavobacteriaceae.g__Winogradskyella	0.0951803	-0.636162	0.859555	0.390576	0.844601	-5.53495
k__Bacteria.p__Proteobacteria.c__Gammaproteobacteria.o__Alteromonadales.f__Alteromonadaceae.g__Aliiglaciecola	-0.0251616	0.0230567	-0.859343	0.390693	0.844601	-5.53511
k__Bacteria.p__Proteobacteria.c__Alphaproteobacteria.o__Rhizobiales.f__Methylobacteriaceae.g__Methylobacterium	-0.105906	5.85725	-0.855202	0.392978	0.848251	-5.53839
k__Bacteria.p__Bacteroidetes.c__Flavobacteriia.o__Flavobacteriales.f__Flavobacteriaceae.g__Myroides	0.1642	2.17814	0.853659	0.393832	0.848251	-5.53961
k__Bacteria.p__Firmicutes.c__Clostridia.o__Halanaerobiales.f__Halobacteroidaceae.g__Halonatronum	0.0370442	-0.764503	0.85346	0.393942	0.848251	-5.53977
k__Bacteria.p__Proteobacteria.c__Gammaproteobacteria.o__Cellvibrionales.f__Halieaceae.g__Halioglobus	0.0821985	0.215885	0.852378	0.394541	0.84842	-5.54062
k__Bacteria.p__Actinobacteria.c__Coriobacteriia.o__Coriobacteriales.f__Coriobacteriaceae.g__Senegalimassilia	0.0799147	-0.831348	0.851091	0.395255	0.848835	-5.54163
k__Bacteria.p__Proteobacteria.c__Alphaproteobacteria.o__Rhodobacterales.f__Rhodobacteraceae.g__Sediminimonas	0.0390484	-0.563634	0.847449	0.397278	0.849968	-5.54449
k__Bacteria.p__Acidobacteria.c__Acidobacteriia.o__Acidobacteriales.f__Acidobacteriaceae.g__Terracidiphilus	0.0746631	-1.21674	0.846884	0.397593	0.849968	-5.54493
k__Bacteria.p__Actinobacteria.c__Actinobacteria.o__Micrococcales.f__Micrococcaceae.g__Arthrobacter	0.104602	10.0971	0.844914	0.39869	0.849968	-5.54647
k__Bacteria.p__Actinobacteria.c__Actinobacteria.o__Propionibacteriales.f__Propionibacteriaceae.g__Microlunatus	0.168285	3.41115	0.843924	0.399243	0.849968	-5.54724
k__Bacteria.p__Cyanobacteria.o__Chroococcales.g__Geminocystis	-0.140832	1.23946	-0.843511	0.399473	0.849968	-5.54756
k__Bacteria.p__Proteobacteria.c__Deltaproteobacteria.o__Desulfuromonadales.f__Desulfuromonadaceae.g__Pelobacter	-0.0789552	0.894315	-0.843017	0.399749	0.849968	-5.54795
k__Bacteria.p__Proteobacteria.c__Alphaproteobacteria.o__Rhizobiales.f__Xanthobacteraceae.g__Starkeya	0.0671732	0.760656	0.842901	0.399814	0.849968	-5.54804
k__Bacteria.p__Actinobacteria.c__Coriobacteriia.o__Eggerthellales.f__Eggerthellaceae.g__Adlercreutzia	0.0343834	-0.0733908	0.84265	0.399954	0.849968	-5.54823
k__Bacteria.p__Proteobacteria.c__Gammaproteobacteria.o__Enterobacteriales.f__Enterobacteriaceae.g__Franconibacter	0.0924482	-0.520378	0.839388	0.401779	0.852734	-5.55076
k__Bacteria.p__Proteobacteria.c__Alphaproteobacteria.o__Sphingomonadales.f__Sphingomonadaceae.g__Blastomonas	0.109373	-0.205509	0.836831	0.403214	0.854666	-5.55274
k__Bacteria.p__Proteobacteria.c__Betaproteobacteria.o__Neisseriales.f__Chromobacteriaceae.g__Chitiniphilus	-0.0598755	-1.16704	-0.833453	0.405113	0.857577	-5.55535
k__Bacteria.p__Firmicutes.c__Bacilli.o__Lactobacillales.f__Streptococcaceae.g__Streptococcus	-0.099717	15.5843	-0.831736	0.40608	0.858067	-5.55667
k__Bacteria.p__Firmicutes.c__Clostridia.o__Halanaerobiales.f__Halobacteroidaceae.g__Acetohalobium	0.0512718	-0.342236	0.831174	0.406397	0.858067	-5.5571
k__Bacteria.p__Proteobacteria.c__Gammaproteobacteria.o__Nevskiales.f__Sinobacteraceae.g__Hydrocarboniphaga	0.0997687	-0.366953	0.829749	0.407202	0.858653	-5.55819
k__Bacteria.p__Firmicutes.c__Bacilli.o__Bacillales.f__Alicyclobacillaceae.g__Alicyclobacillus	-0.152266	0.749384	-0.827417	0.40852	0.859946	-5.55998
k__Bacteria.p__Deferribacteres.c__Deferribacteres.o__Deferribacterales.f__Deferribacteraceae.g__Mucispirillum	0.047536	1.67063	0.826473	0.409055	0.859946	-5.5607
k__Bacteria.p__Proteobacteria.c__Gammaproteobacteria.o__Oceanospirillales.f__Halomonadaceae.g__Zymobacter	-0.0544133	0.711043	-0.825259	0.409742	0.859946	-5.56163
k__Bacteria.p__Proteobacteria.c__Gammaproteobacteria.o__Oceanospirillales.f__Halomonadaceae.g__Cobetia	-0.0765895	0.420276	-0.823738	0.410605	0.859946	-5.56278
k__Bacteria.p__Proteobacteria.c__Betaproteobacteria.o__Burkholderiales.g__Rubrivivax	0.142861	-1.9711	0.823064	0.410988	0.859946	-5.5633
k__Bacteria.p__Proteobacteria.c__Gammaproteobacteria.o__Methylococcales.f__Methylothermaceae.g__Methylohalobius	0.0570165	-0.290669	0.822566	0.41127	0.859946	-5.56367
k__Bacteria.p__Proteobacteria.c__Alphaproteobacteria.o__Rickettsiales.f__Candidatus_Paracaedibacteraceae.g__Candidatus_Paracaedibacter	0.0843303	-0.217394	0.822149	0.411508	0.859946	-5.56399
k__Bacteria.p__Proteobacteria.c__Alphaproteobacteria.o__Rhodobacterales.f__Rhodobacteraceae.g__Haematobacter	-0.261264	3.37452	-0.818934	0.413337	0.861045	-5.56643
k__Bacteria.p__Chlamydiae.c__Chlamydiia.o__Chlamydiales.f__Criblamydiaceae.g__Criblamydia	-0.0627443	-0.615693	-0.818516	0.413576	0.861045	-5.56674
k__Bacteria.p__Thermotogae.c__Thermotogae.o__Petrotogales.g__Petrotoga	-0.0379222	-2.27071	-0.818422	0.413629	0.861045	-5.56681
k__Bacteria.p__Actinobacteria.c__Actinobacteria.o__Streptosporangiales.f__Nocardiopsaceae.g__Nocardiopsis	0.110701	4.06322	0.817514	0.414147	0.861045	-5.5675
k__Bacteria.p__Bacteroidetes.c__Chitinophagia.o__Chitinophagales.f__Chitinophagaceae.g__Niastella	0.159993	3.70003	0.81588	0.41508	0.861783	-5.56873
k__Bacteria.p__Proteobacteria.c__Deltaproteobacteria.o__Desulfobacterales.f__Desulfobulbaceae.g__Desulfocapsa	-0.0453183	-0.545653	-0.814639	0.415789	0.861783	-5.56967
k__Bacteria.p__Proteobacteria.c__Gammaproteobacteria.o__Enterobacteriales.f__Enterobacteriaceae.g__Erwinia	0.15353	1.99301	0.813787	0.416277	0.861783	-5.57031
k__Bacteria.p__Proteobacteria.c__Alphaproteobacteria.o__Rhodobacterales.f__Rhodobacteraceae.g__Defluviimonas	-0.0953367	-0.956672	-0.812557	0.416981	0.861783	-5.57123
k__Bacteria.p__Firmicutes.c__Clostridia.o__Clostridiales.f__Catabacteriaceae.g__Catabacter	-0.101784	-1.42187	-0.810072	0.418406	0.861783	-5.57309
k__Archaea.p__Euryarchaeota.c__Methanomicrobia.o__Methanomicrobiales.f__Methanomicrobiaceae.g__Methanolacinia	-0.0412302	-0.877184	-0.809965	0.418467	0.861783	-5.57317
k__Bacteria.p__Proteobacteria.c__Betaproteobacteria.o__Ferrovales.f__Ferrovaceae.g__Ferrovum	0.135998	1.85216	0.809456	0.41876	0.861783	-5.57356
k__Archaea.p__Euryarchaeota.c__Halobacteria.o__Haloferacales.f__Haloferacaceae.g__Haloplanus	0.0270588	-0.145643	0.808532	0.41929	0.861783	-5.57425
k__Archaea.p__Thaumarchaeota.o__Nitrosopumilales.f__Nitrosopumilaceae.g__Candidatus_Nitrosoarchaeum	0.0411574	-0.470019	0.807111	0.420108	0.861783	-5.57531
k__Bacteria.p__Proteobacteria.c__Gammaproteobacteria.o__Oceanospirillales.f__Oceanospirillaceae.g__Amphritea	-0.0357653	-0.366509	-0.806184	0.420641	0.861783	-5.576
k__Bacteria.p__Proteobacteria.c__Gammaproteobacteria.o__Methylococcales.f__Methylococcaceae.g__Methylococcus	-0.0716571	-0.162082	-0.80586	0.420827	0.861783	-5.57624
k__Bacteria.p__Proteobacteria.c__Alphaproteobacteria.o__Caulobacterales.f__Caulobacteraceae.g__Caulobacter	-0.10313	3.8401	-0.804022	0.421887	0.861783	-5.5776
k__Bacteria.p__Verrucomicrobia.c__Verrucomicrobiae.o__Verrucomicrobiales.f__Verrucomicrobiaceae.g__Verrucomicrobium	-0.118376	0.987225	-0.804008	0.421895	0.861783	-5.57761
k__Bacteria.p__Proteobacteria.c__Gammaproteobacteria.o__Alteromonadales.f__Alteromonadaceae.g__Aestuariibacter	0.0310393	-0.421009	0.803539	0.422166	0.861783	-5.57796
k__Bacteria.p__Proteobacteria.c__Alphaproteobacteria.o__Rhizobiales.f__Phyllobacteriaceae.g__Pseudaminobacter	-0.0671354	-0.69875	-0.803077	0.422432	0.861783	-5.57831
k__Bacteria.p__Proteobacteria.c__Betaproteobacteria.o__Burkholderiales.f__Burkholderiaceae.g__Burkholderia	-0.0888536	12.3225	-0.800786	0.423756	0.863402	-5.58
k__Bacteria.p__Proteobacteria.c__Deltaproteobacteria.o__Desulfuromonadales.f__Desulfuromonadaceae.g__Desulfuromonas	-0.142565	0.173049	-0.79842	0.425126	0.865112	-5.58175
k__Bacteria.p__Firmicutes.c__Clostridia.o__Halanaerobiales.f__Halanaerobiaceae.g__Halanaerobium	-0.0731184	-0.628031	-0.795843	0.42662	0.866087	-5.58365
k__Bacteria.p__Proteobacteria.c__Epsilonproteobacteria.o__Campylobacterales.f__Campylobacteraceae.g__Campylobacter	-0.0869201	12.9235	-0.795235	0.426973	0.866087	-5.58409
k__Archaea.p__Euryarchaeota.c__Thermoplasmata.o__Thermoplasmatales.f__Picrophilaceae.g__Picrophilus	0.0146885	-0.810286	0.79444	0.427435	0.866087	-5.58468
k__Bacteria.p__Actinobacteria.c__Actinobacteria.o__Micrococcales.f__Intrasporangiaceae.g__Serinicoccus	-0.126263	0.425519	-0.793451	0.42801	0.866087	-5.5854
k__Bacteria.p__Chloroflexi.c__Dehalococcoidia.g__Dehalogenimonas	0.066338	-0.235698	0.793019	0.428262	0.866087	-5.58572
k__Bacteria.p__Bacteroidetes.c__Cytophagia.o__Cytophagales.f__Cytophagaceae.g__Dyadobacter	0.136701	-0.302622	0.790428	0.429771	0.868062	-5.58761
k__Bacteria.p__Bacteroidetes.c__Chitinophagia.o__Chitinophagales.f__Chitinophagaceae.g__Segetibacter	0.119758	-0.00222156	0.787082	0.431724	0.868708	-5.59005
k__Bacteria.p__Proteobacteria.c__Betaproteobacteria.o__Neisseriales.f__Neisseriaceae.g__Vitreoscilla	0.0660256	0.572713	0.78679	0.431895	0.868708	-5.59026
k__Bacteria.p__Proteobacteria.c__Gammaproteobacteria.o__Alteromonadales.f__Colwelliaceae.g__Thalassomonas	-0.0452526	0.576166	-0.7865	0.432065	0.868708	-5.59047
k__Bacteria.p__Proteobacteria.c__Betaproteobacteria.o__Burkholderiales.f__Sutterellaceae.g__Sutterella	0.148389	8.54098	0.785625	0.432577	0.868708	-5.59111
k__Bacteria.p__Deferribacteres.c__Deferribacteres.o__Deferribacterales.f__Deferribacteraceae.g__Calditerrivibrio	-0.0756533	-0.259438	-0.784707	0.433114	0.868708	-5.59178
k__Bacteria.p__Cyanobacteria.o__Nostocales.f__Rivulariaceae.g__Calothrix	-0.134683	0.795637	-0.78441	0.433288	0.868708	-5.59199
k__Bacteria.p__Proteobacteria.c__Alphaproteobacteria.o__Parvularculales.f__Parvularculaceae.g__Parvularcula	-0.121157	0.00994845	-0.782652	0.434319	0.868789	-5.59326
k__Archaea.p__Euryarchaeota.c__Halobacteria.o__Halobacteriales.f__Halobacteriaceae.g__Halapricum	0.174681	3.17435	0.781837	0.434797	0.868789	-5.59385
k__Bacteria.p__Proteobacteria.c__Betaproteobacteria.o__Burkholderiales.g__Thiomonas	-0.151325	-0.134242	-0.781615	0.434927	0.868789	-5.59401
k__Bacteria.p__Actinobacteria.c__Actinobacteria.o__Micrococcales.f__Cellulomonadaceae.g__Oerskovia	0.0709991	-0.695549	0.779808	0.435989	0.869844	-5.59532
k__Bacteria.p__Proteobacteria.c__Alphaproteobacteria.o__Rhizobiales.f__Hyphomicrobiaceae.g__Filomicrobium	0.0531763	-0.222613	0.778789	0.436589	0.869975	-5.59605
k__Archaea.p__Euryarchaeota.c__Halobacteria.o__Halobacteriales.f__Halobacteriaceae.g__Halorhabdus	0.0190522	-0.444521	0.77717	0.437542	0.870214	-5.59721
k__Bacteria.p__Bacteroidetes.c__Flavobacteriia.o__Flavobacteriales.f__Flavobacteriaceae.g__Imtechella	-0.15706	-1.26594	-0.776773	0.437776	0.870214	-5.5975
k__Bacteria.p__Proteobacteria.c__Alphaproteobacteria.o__Rhodospirillales.f__Acetobacteraceae.g__Saccharibacter	-0.117368	9.91561	-0.773612	0.439641	0.872857	-5.59976
k__Bacteria.p__Proteobacteria.c__Gammaproteobacteria.o__Enterobacteriales.f__Enterobacteriaceae.g__Rouxiella	0.0440825	-0.495355	0.772285	0.440426	0.872904	-5.60071
k__Bacteria.p__Chloroflexi.c__Thermomicrobia.g__Thermorudis	-0.0340755	-0.682065	-0.771032	0.441167	0.872904	-5.6016
k__Bacteria.p__Proteobacteria.c__Alphaproteobacteria.o__Magnetococcales.f__Magnetococcaceae.g__Magnetococcus	-0.0456034	-0.482601	-0.770138	0.441697	0.872904	-5.60224
k__Bacteria.p__Actinobacteria.c__Acidimicrobiia.o__Acidimicrobiales.f__Acidimicrobiaceae.g__Ilumatobacter	-0.122535	-0.09383	-0.769951	0.441807	0.872904	-5.60237
k__Bacteria.p__Synergistetes.c__Synergistia.o__Synergistales.f__Synergistaceae.g__Synergistes	-0.0810567	1.78586	-0.768313	0.442778	0.8733	-5.60354
k__Bacteria.p__Actinobacteria.c__Actinobacteria.o__Pseudonocardiales.f__Pseudonocardiaceae.g__Kutzneria	-0.126043	0.763208	-0.767806	0.443079	0.8733	-5.60389
k__Bacteria.p__Bacteroidetes.c__Bacteroidia.o__Bacteroidales.f__Rikenellaceae.g__Rikenella	0.047752	-1.2597	0.766224	0.444019	0.873823	-5.60502
k__Bacteria.p__Actinobacteria.c__Actinobacteria.o__Propionibacteriales.f__Nocardioidaceae.g__Kribbella	0.0811772	0.67817	0.765554	0.444417	0.873823	-5.60549
k__Bacteria.p__Bacteroidetes.c__Bacteroidia.o__Bacteroidales.f__Marinilabiliaceae.g__Saccharicrinis	-0.0968944	0.000576349	-0.76307	0.445895	0.875674	-5.60724
k__Bacteria.p__Bacteroidetes.c__Bacteroidia.o__Bacteroidales.f__Marinifilaceae.g__Marinifilum	0.0499994	-0.450794	0.762035	0.446512	0.875829	-5.60797
k__Bacteria.p__Verrucomicrobia.o__Methylacidiphilales.f__Methylacidiphilaceae.g__Methylacidiphilum	0.0763706	-0.691959	0.759949	0.447756	0.877187	-5.60944
k__Bacteria.p__Proteobacteria.c__Alphaproteobacteria.o__Rhodospirillales.f__Acetobacteraceae.g__Komagataeibacter	-0.106611	5.84752	-0.757623	0.449146	0.877187	-5.61107
k__Bacteria.p__Bacteroidetes.c__Flavobacteriia.o__Flavobacteriales.f__Flavobacteriaceae.g__Mesonia	0.0269088	-0.534202	0.756217	0.449988	0.877187	-5.61205
k__Bacteria.p__Actinobacteria.c__Actinobacteria.o__Micrococcales.f__Microbacteriaceae.g__Agromyces	-0.128792	5.11644	-0.756096	0.45006	0.877187	-5.61214
k__Archaea.p__Euryarchaeota.c__Halobacteria.o__Natrialbales.f__Natrialbaceae.g__Natrialba	-0.123242	3.46434	-0.754871	0.450794	0.877187	-5.61299
k__Bacteria.p__Proteobacteria.c__Betaproteobacteria.o__Burkholderiales.f__Oxalobacteraceae.g__Herbaspirillum	0.0440685	12.1006	0.753566	0.451577	0.877187	-5.6139
k__Bacteria.p__Bacteroidetes.c__Cytophagia.o__Cytophagales.f__Cytophagaceae.g__Microscilla	0.0517699	-0.198595	0.752735	0.452075	0.877187	-5.61448
k__Bacteria.p__Proteobacteria.c__Deltaproteobacteria.o__Desulfarculales.f__Desulfarculaceae.g__Desulfocarbo	-0.142951	2.24789	-0.752633	0.452137	0.877187	-5.61455
k__Bacteria.p__Proteobacteria.c__Gammaproteobacteria.g__Pseudohongiella	0.0405157	-0.281672	0.750384	0.453488	0.877187	-5.61611
k__Bacteria.p__Thermotogae.c__Thermotogae.o__Thermotogales.f__Fervidobacteriaceae.g__Fervidobacterium	0.113282	2.4591	0.750294	0.453542	0.877187	-5.61617
k__Bacteria.p__Firmicutes.c__Clostridia.o__Clostridiales.f__Symbiobacteriaceae.g__Symbiobacterium	0.0642068	-0.337612	0.75013	0.453641	0.877187	-5.61629
k__Bacteria.p__Planctomycetes.c__Planctomycetia.o__Planctomycetales.f__Planctomycetaceae.g__Zavarzinella	0.106876	-0.361249	0.750094	0.453662	0.877187	-5.61631
k__Bacteria.p__Proteobacteria.c__Gammaproteobacteria.o__Enterobacteriales.f__Enterobacteriaceae.g__Lelliottia	0.137095	-0.340636	0.747613	0.455156	0.878557	-5.61803
k__Bacteria.p__Proteobacteria.c__Alphaproteobacteria.o__Rhodobacterales.f__Rhodobacteraceae.g__Citreicella	-0.0533897	0.957936	-0.747128	0.455448	0.878557	-5.61836
k__Bacteria.p__Proteobacteria.c__Gammaproteobacteria.o__Aeromonadales.f__Aeromonadaceae.g__Tolumonas	-0.0801056	-0.213324	-0.742618	0.458172	0.880633	-5.62147
k__Bacteria.p__Proteobacteria.c__Deltaproteobacteria.o__Desulfobacterales.f__Desulfobacteraceae.g__Desulfatirhabdium	0.0380058	-0.701875	0.742284	0.458374	0.880633	-5.6217
k__Bacteria.p__Proteobacteria.c__Alphaproteobacteria.g__Polymorphum	-0.047956	-0.599365	-0.741605	0.458785	0.880633	-5.62216
k__Bacteria.p__Actinobacteria.c__Coriobacteriia.o__Coriobacteriales.f__Coriobacteriaceae.g__Coriobacterium	0.0324508	-0.416375	0.741366	0.458929	0.880633	-5.62233
k__Bacteria.p__Firmicutes.c__Negativicutes.o__Selenomonadales.f__Sporomusaceae.g__Sporomusa	-0.0394083	-0.566311	-0.740876	0.459226	0.880633	-5.62266
k__Bacteria.p__Proteobacteria.c__Betaproteobacteria.o__Rhodocyclales.f__Rhodocyclaceae.g__Azospira	-0.0941129	-2.05231	-0.738434	0.460707	0.881132	-5.62433
k__Bacteria.p__Aquificae.c__Aquificae.o__Aquificales.f__Aquificaceae.g__Hydrogenivirga	-0.0309962	-0.527689	-0.737386	0.461343	0.881132	-5.62505
k__Bacteria.p__Bacteroidetes.o__Bacteroidetes_Order_II._Incertae_sedis.f__Rhodothermaceae.g__Rhodothermus	-0.11143	0.850648	-0.737307	0.461391	0.881132	-5.6251
k__Bacteria.p__Aquificae.c__Aquificae.o__Aquificales.f__Aquificaceae.g__Hydrogenobacter	-0.0247685	-0.475516	-0.736264	0.462024	0.881132	-5.62581
k__Bacteria.p__Actinobacteria.c__Actinobacteria.o__Pseudonocardiales.f__Pseudonocardiaceae.g__Allokutzneria	0.0451664	-0.861211	0.735904	0.462243	0.881132	-5.62605
k__Bacteria.p__Tenericutes.c__Mollicutes.o__Acholeplasmatales.f__Acholeplasmataceae.g__Acholeplasma	0.0962308	-1.15828	0.735104	0.46273	0.881132	-5.6266
k__Bacteria.p__Proteobacteria.c__Alphaproteobacteria.o__Rhizobiales.f__Rhodobiaceae.g__Afifella	-0.0504516	-0.664944	-0.732725	0.464178	0.882859	-5.62821
k__Bacteria.p__Firmicutes.c__Clostridia.o__Halanaerobiales.f__Halobacteroidaceae.g__Orenia	-0.0921324	0.388501	-0.730913	0.465282	0.882992	-5.62944
k__Bacteria.p__Firmicutes.c__Bacilli.o__Lactobacillales.f__Carnobacteriaceae.g__Alkalibacterium	-0.111876	-1.33161	-0.730351	0.465626	0.882992	-5.62982
k__Bacteria.p__Actinobacteria.c__Actinobacteria.o__Corynebacteriales.g__Tomitella	-0.0498432	-0.453962	-0.729946	0.465873	0.882992	-5.63009
k__Bacteria.p__Firmicutes.c__Clostridia.o__Clostridiales.f__Peptococcaceae.g__Desulfosporosinus	0.118569	1.22721	0.728477	0.46677	0.883665	-5.63108
k__Bacteria.p__Proteobacteria.c__Alphaproteobacteria.o__Rhizobiales.f__Aurantimonadaceae.g__Aureimonas	-0.131684	3.58944	-0.726953	0.467702	0.884049	-5.6321
k__Bacteria.p__Actinobacteria.c__Coriobacteriia.o__Eggerthellales.f__Eggerthellaceae.g__Denitrobacterium	0.0453489	-0.254586	0.725678	0.468483	0.884049	-5.63296
k__Bacteria.p__Bacteroidetes.c__Chitinophagia.o__Chitinophagales.f__Chitinophagaceae.g__Flavihumibacter	0.116384	-0.404709	0.725487	0.4686	0.884049	-5.63309
k__Bacteria.p__Chloroflexi.c__Chloroflexia.o__Chloroflexales.f__Chloroflexaceae.g__Chloroflexus	-0.153021	0.228967	-0.723923	0.469559	0.884833	-5.63413
k__Bacteria.p__Actinobacteria.c__Actinobacteria.o__Micrococcales.f__Jonesiaceae.g__Jonesia	0.12991	3.26957	0.722209	0.47061	0.885545	-5.63528
k__Bacteria.p__Firmicutes.c__Clostridia.o__Clostridiales.f__Ruminococcaceae.g__Mageeibacillus	-0.123549	0.2114	-0.721536	0.471023	0.885545	-5.63573
k__Archaea.p__Euryarchaeota.c__Thermococci.o__Thermococcales.f__Thermococcaceae.g__Palaeococcus	0.0505475	0.0433688	0.719513	0.472267	0.886861	-5.63707
k__Bacteria.p__Actinobacteria.c__Actinobacteria.o__Micrococcales.f__Intrasporangiaceae.g__Knoellia	0.12076	2.53475	0.71796	0.473223	0.887328	-5.63811
k__Bacteria.p__Firmicutes.c__Bacilli.o__Bacillales.f__Bacillaceae.g__Halalkalibacillus	-0.0275721	-0.439395	-0.715255	0.47489	0.887328	-5.6399
k__Archaea.p__Euryarchaeota.c__Thermoplasmata.o__Thermoplasmatales.f__Thermoplasmataceae.g__Thermoplasma	0.00600851	-0.434779	0.713804	0.475787	0.887328	-5.64085
k__Bacteria.p__Firmicutes.c__Clostridia.o__Thermoanaerobacterales.f__Thermodesulfobiaceae.g__Coprothermobacter	0.0797412	-0.305238	0.71369	0.475857	0.887328	-5.64093
k__Bacteria.p__Bacteroidetes.c__Flavobacteriia.o__Flavobacteriales.f__Crocinitomicaceae.g__Crocinitomix	-0.039638	-1.14182	-0.713388	0.476043	0.887328	-5.64113
k__Bacteria.p__Proteobacteria.c__Gammaproteobacteria.o__Enterobacteriales.f__Enterobacteriaceae.g__Shimwellia	-0.0632887	-0.572373	-0.713128	0.476204	0.887328	-5.6413
k__Bacteria.p__Actinobacteria.c__Actinobacteria.o__Corynebacteriales.f__Mycobacteriaceae.g__Mycobacterium	-0.058335	15.7694	-0.712309	0.47671	0.887328	-5.64184
k__Bacteria.p__Bacteroidetes.c__Cytophagia.o__Cytophagales.f__Cytophagaceae.g__Anditalea	0.0925797	-1.31995	0.710502	0.477829	0.887328	-5.64303
k__Bacteria.p__Proteobacteria.c__Alphaproteobacteria.o__Rhodobacterales.f__Rhodobacteraceae.g__Thalassobium	-0.0229469	-0.465243	-0.709934	0.478181	0.887328	-5.6434
k__Bacteria.p__Actinobacteria.c__Actinobacteria.o__Micrococcales.f__Micrococcaceae.g__Micrococcus	-0.118332	3.9693	-0.708752	0.478913	0.887328	-5.64418
k__Bacteria.p__Proteobacteria.c__Alphaproteobacteria.o__Rhizobiales.f__Aurantimonadaceae.g__Fulvimarina	0.0455006	0.0681192	0.707575	0.479643	0.887328	-5.64495
k__Bacteria.p__Firmicutes.c__Clostridia.o__Clostridiales.f__Peptococcaceae.g__Desulfitobacterium	0.140686	-1.16408	0.707075	0.479953	0.887328	-5.64527
k__Bacteria.p__Proteobacteria.c__Alphaproteobacteria.o__Rhodobacterales.f__Rhodobacteraceae.g__Loktanella	0.101527	9.34737	0.706172	0.480514	0.887328	-5.64586
k__Bacteria.p__Proteobacteria.c__Gammaproteobacteria.o__Orbales.f__Orbaceae.g__Candidatus_Schmidhempelia	0.0724545	6.45082	0.703153	0.482391	0.887328	-5.64783
k__Bacteria.p__Proteobacteria.c__Alphaproteobacteria.o__Rhodobacterales.f__Rhodobacteraceae.g__Sagittula	0.0418812	-0.580673	0.702968	0.482506	0.887328	-5.64795
k__Bacteria.p__Actinobacteria.c__Actinobacteria.o__Geodermatophilales.f__Geodermatophilaceae.g__Geodermatophilus	-0.107257	-1.32926	-0.702399	0.482861	0.887328	-5.64832
k__Bacteria.p__Chloroflexi.c__Anaerolineae.o__Anaerolineales.f__Anaerolineaceae.g__Leptolinea	-0.0504492	-0.309408	-0.702157	0.483011	0.887328	-5.64847
k__Bacteria.p__Actinobacteria.c__Actinobacteria.o__Streptosporangiales.f__Streptosporangiaceae.g__Microbispora	0.1107	-0.285234	0.701967	0.483129	0.887328	-5.6486
k__Bacteria.p__Proteobacteria.c__Alphaproteobacteria.o__Rhodobacterales.f__Rhodobacteraceae.g__Nautella	-0.147219	3.00612	-0.701019	0.48372	0.887328	-5.64921
k__Bacteria.p__Proteobacteria.c__Alphaproteobacteria.o__Rhodobacterales.f__Hyphomonadaceae.g__Hirschia	-0.0475033	-0.554894	-0.698518	0.48528	0.887328	-5.65083
k__Bacteria.p__Proteobacteria.c__Betaproteobacteria.o__Neisseriales.f__Neisseriaceae.g__Stenoxybacter	0.0731845	2.17206	0.697991	0.48561	0.887328	-5.65117
k__Bacteria.p__Acidobacteria.c__Acidobacteriia.o__Acidobacteriales.f__Acidobacteriaceae.g__Silvibacterium	0.0487384	-0.517802	0.69734	0.486016	0.887328	-5.65159
k__Bacteria.p__Proteobacteria.c__Alphaproteobacteria.o__Rhodobacterales.f__Rhodobacteraceae.g__Oceanibulbus	-0.0764982	2.716	-0.696865	0.486313	0.887328	-5.65189
k__Bacteria.p__Proteobacteria.c__Gammaproteobacteria.o__Methylococcales.f__Methylococcaceae.g__Methylosarcina	0.0500623	-0.347906	0.696168	0.486749	0.887328	-5.65234
k__Bacteria.p__Proteobacteria.c__Gammaproteobacteria.o__Cellvibrionales.f__Spongiibacteraceae.g__Dasania	0.0367936	-0.319022	0.695843	0.486952	0.887328	-5.65255
k__Bacteria.p__Proteobacteria.c__Betaproteobacteria.o__Burkholderiales.f__Burkholderiaceae.g__Chitinimonas	-0.0821804	-1.32359	-0.694556	0.487758	0.887328	-5.65338
k__Bacteria.p__Proteobacteria.c__Gammaproteobacteria.o__Enterobacteriales.f__Enterobacteriaceae.g__Morganella	-0.127166	3.05588	-0.694295	0.487921	0.887328	-5.65355
k__Archaea.p__Euryarchaeota.c__Methanomicrobia.o__Methanomicrobiales.f__Methanomicrobiaceae.g__Methanoplanus	-0.0464088	0.914559	-0.694052	0.488074	0.887328	-5.6537
k__Bacteria.p__Actinobacteria.c__Actinobacteria.o__Micrococcales.f__Dermacoccaceae.g__Kytococcus	-0.125966	6.00962	-0.690164	0.490513	0.887328	-5.65619
k__Bacteria.p__Tenericutes.c__Mollicutes.o__Entomoplasmatales.f__Spiroplasmataceae.g__Spiroplasma	-0.103988	3.3416	-0.689344	0.491028	0.887328	-5.65671
k__Bacteria.p__Verrucomicrobia.c__Verrucomicrobiae.o__Verrucomicrobiales.f__Verrucomicrobia_subdivision_3.g__Pedosphaera	-0.0863296	-0.218869	-0.68883	0.491351	0.887328	-5.65704
k__Bacteria.p__Bacteroidetes.c__Flavobacteriia.o__Flavobacteriales.f__Flavobacteriaceae.g__Mesoflavibacter	0.0503961	-0.313027	0.688827	0.491352	0.887328	-5.65704
k__Bacteria.p__Proteobacteria.c__Alphaproteobacteria.o__Rhodobacterales.f__Hyphomonadaceae.g__Robiginitomaculum	-0.160685	2.93573	-0.687704	0.492059	0.887328	-5.65776
k__Bacteria.p__Actinobacteria.c__Actinobacteria.o__Propionibacteriales.f__Nocardioidaceae.g__Pimelobacter	0.0587034	-0.682491	0.687322	0.492299	0.887328	-5.658
k__Bacteria.p__Actinobacteria.c__Coriobacteriia.o__Coriobacteriales.f__Coriobacteriaceae.g__Enorma	-0.0256184	-0.293728	-0.686805	0.492624	0.887328	-5.65833
k__Bacteria.p__Proteobacteria.c__Deltaproteobacteria.o__Desulfobacterales.f__Desulfobacteraceae.g__Desulforegula	0.0530872	-0.388796	0.685832	0.493237	0.887328	-5.65894
k__Bacteria.p__Cyanobacteria.o__Chroococcales.g__Microcystis	-0.0988838	3.58097	-0.683228	0.494879	0.887328	-5.66059
k__Bacteria.p__Proteobacteria.c__Betaproteobacteria.o__Burkholderiales.f__Comamonadaceae.g__Acidovorax	0.0783491	6.99809	0.682623	0.495261	0.887328	-5.66097
k__Bacteria.p__Actinobacteria.c__Actinobacteria.o__Micrococcales.f__Microbacteriaceae.g__Cryobacterium	0.0732985	-1.02491	0.682477	0.495353	0.887328	-5.66106
k__Bacteria.p__Proteobacteria.c__Gammaproteobacteria.o__Oceanospirillales.f__Oceanospirillaceae.g__Oleispira	0.0548452	-1.34443	0.681564	0.49593	0.887328	-5.66164
k__Bacteria.p__Firmicutes.c__Negativicutes.o__Selenomonadales.f__Sporomusaceae.g__Pelosinus	0.0635261	0.420568	0.679935	0.49696	0.887328	-5.66266
k__Bacteria.p__Proteobacteria.c__Alphaproteobacteria.o__Rhodospirillales.f__Rhodospirillaceae.g__Oceanibaculum	-0.0962588	-0.298145	-0.679787	0.497053	0.887328	-5.66276
k__Bacteria.p__Actinobacteria.c__Actinobacteria.o__Micrococcales.f__Microbacteriaceae.g__Salinibacterium	0.111328	2.45259	0.679361	0.497323	0.887328	-5.66303
k__Bacteria.p__Firmicutes.c__Bacilli.o__Bacillales.f__Bacillaceae.g__Geobacillus	-0.0969874	2.63451	-0.676758	0.498971	0.887328	-5.66466
k__Bacteria.p__Bacteroidetes.c__Bacteroidia.o__Bacteroidales.f__Porphyromonadaceae.g__Sanguibacteroides	0.0470039	13.2799	0.676076	0.499404	0.887328	-5.66508
k__Bacteria.p__Firmicutes.c__Clostridia.o__Clostridiales.f__Peptococcaceae.g__Thermincola	0.0357446	-0.428199	0.675403	0.499831	0.887328	-5.6655
k__Bacteria.p__Proteobacteria.c__Gammaproteobacteria.o__Enterobacteriales.f__Enterobacteriaceae.g__Pantoea	-0.0604467	7.97372	-0.674874	0.500166	0.887328	-5.66583
k__Bacteria.p__Proteobacteria.c__Alphaproteobacteria.o__Rhodobacterales.f__Hyphomonadaceae.g__Oceanicaulis	-0.121318	1.66703	-0.674831	0.500194	0.887328	-5.66586
k__Bacteria.p__Proteobacteria.c__Alphaproteobacteria.o__Rhodobacterales.f__Rhodobacteraceae.g__Rhodobacter	-0.117046	0.479083	-0.67453	0.500385	0.887328	-5.66605
k__Bacteria.p__Proteobacteria.c__Alphaproteobacteria.o__Rhizobiales.f__Bradyrhizobiaceae.g__Tardiphaga	-0.12298	-0.259854	-0.673327	0.501148	0.887328	-5.6668
k__Bacteria.p__Proteobacteria.c__Gammaproteobacteria.o__Xanthomonadales.f__Xanthomonadaceae.g__Xylella	-0.0719824	9.74086	-0.672906	0.501416	0.887328	-5.66706
k__Archaea.p__Euryarchaeota.c__Archaeoglobi.o__Archaeoglobales.f__Archaeoglobaceae.g__Ferroglobus	0.0107764	-0.68016	0.671811	0.502112	0.887328	-5.66774
k__Bacteria.p__Proteobacteria.c__Gammaproteobacteria.o__Cardiobacteriales.f__Cardiobacteriaceae.g__Cardiobacterium	0.0676052	-0.607212	0.67165	0.502215	0.887328	-5.66784
k__Bacteria.p__Actinobacteria.c__Actinobacteria.o__Micrococcales.f__Microbacteriaceae.g__Clavibacter	-0.12257	0.758768	-0.671635	0.502224	0.887328	-5.66785
k__Bacteria.p__Proteobacteria.c__Gammaproteobacteria.o__Oceanospirillales.f__Halomonadaceae.g__Halotalea	-0.0447565	-0.427893	-0.670741	0.502793	0.887328	-5.6684
k__Bacteria.p__Bacteroidetes.c__Flavobacteriia.o__Flavobacteriales.f__Flavobacteriaceae.g__Bergeyella	0.127987	2.89529	0.670184	0.503148	0.887328	-5.66875
k__Bacteria.p__Firmicutes.c__Clostridia.o__Clostridiales.f__Ruminococcaceae.g__Subdoligranulum	0.0142262	-0.467507	0.669439	0.503622	0.887328	-5.66921
k__Bacteria.p__Planctomycetes.c__Planctomycetia.o__Planctomycetales.f__Planctomycetaceae.g__Planctomyces	0.124183	0.0208377	0.667882	0.504614	0.887328	-5.67017
k__Bacteria.p__Deinococcus.Thermus.c__Deinococci.o__Thermales.f__Thermaceae.g__Meiothermus	-0.0834723	2.95028	-0.667851	0.504634	0.887328	-5.67019
k__Bacteria.p__Cyanobacteria.o__Chroococcales.g__Cyanobium	0.0529743	-0.161043	0.665012	0.506446	0.889556	-5.67194
k__Bacteria.p__Deinococcus.Thermus.c__Deinococci.o__Thermales.f__Thermaceae.g__Thermus	-0.112351	1.44034	-0.663206	0.507601	0.890624	-5.67305
k__Bacteria.p__Bacteroidetes.c__Flavobacteriia.o__Flavobacteriales.f__Flavobacteriaceae.g__Riemerella	-0.0673113	10.3441	-0.660533	0.509312	0.890835	-5.67468
k__Bacteria.p__Firmicutes.c__Bacilli.o__Bacillales.f__Bacillaceae.g__Caldibacillus	0.0682157	-0.387919	0.660435	0.509375	0.890835	-5.67474
k__Bacteria.p__Cyanobacteria.o__Oscillatoriales.g__Spirulina	-0.088491	1.92428	-0.660016	0.509643	0.890835	-5.675
k__Archaea.p__Crenarchaeota.c__Thermoprotei.o__Desulfurococcales.f__Pyrodictiaceae.g__Pyrodictium	0.0200402	-0.301879	0.658455	0.510644	0.890835	-5.67595
k__Bacteria.p__Firmicutes.c__Erysipelotrichia.o__Erysipelotrichales.f__Erysipelotrichaceae.g__Solobacterium	0.109726	-0.05914	0.658235	0.510786	0.890835	-5.67608
k__Bacteria.p__Proteobacteria.c__Alphaproteobacteria.o__Rhizobiales.f__Beijerinckiaceae.g__Chelatococcus	0.110948	-0.225358	0.657683	0.51114	0.890835	-5.67642
k__Bacteria.p__Proteobacteria.c__Epsilonproteobacteria.o__Campylobacterales.f__Helicobacteraceae.g__Helicobacter	-0.0751872	8.55055	-0.655689	0.512421	0.890835	-5.67763
k__Bacteria.p__Cyanobacteria.o__Nostocales.f__Nostocaceae.g__Dolichospermum	-0.0138097	-0.729525	-0.65504	0.512839	0.890835	-5.67802
k__Bacteria.p__Proteobacteria.c__Deltaproteobacteria.g__Candidatus_Babela	-0.0523085	-0.955722	-0.654187	0.513387	0.890835	-5.67854
k__Bacteria.p__Proteobacteria.c__Gammaproteobacteria.o__Enterobacteriales.f__Enterobacteriaceae.g__Wigglesworthia	-0.0745045	-1.03322	-0.652662	0.514369	0.890835	-5.67946
k__Archaea.p__Crenarchaeota.c__Thermoprotei.o__Acidilobales.f__Caldisphaeraceae.g__Caldisphaera	0.0256498	-0.649442	0.65144	0.515157	0.890835	-5.6802
k__Bacteria.p__Proteobacteria.c__Gammaproteobacteria.o__Chromatiales.f__Chromatiaceae.g__Thiorhodovibrio	-0.0790237	-0.094034	-0.650159	0.515982	0.890835	-5.68097
k__Bacteria.p__Proteobacteria.c__Alphaproteobacteria.o__Rhizobiales.f__Rhizobiaceae.g__Kaistia	-0.0982792	-0.442613	-0.649763	0.516238	0.890835	-5.6812
k__Bacteria.p__Ignavibacteriae.c__Ignavibacteria.o__Ignavibacteriales.f__Ignavibacteriaceae.g__Ignavibacterium	0.0444067	0.00897801	0.649234	0.516579	0.890835	-5.68152
k__Bacteria.p__Proteobacteria.c__Alphaproteobacteria.o__Rhizobiales.f__Beijerinckiaceae.g__Beijerinckia	0.0954115	-2.35073	0.648261	0.517207	0.890835	-5.6821
k__Bacteria.p__Proteobacteria.c__Gammaproteobacteria.o__Oceanospirillales.f__Hahellaceae.g__Endozoicomonas	-0.116112	-0.29022	-0.647455	0.517729	0.890835	-5.68259
k__Bacteria.p__Firmicutes.c__Bacilli.o__Bacillales.f__Bacillaceae.g__Sediminibacillus	-0.00954705	-0.483699	-0.64676	0.518178	0.890835	-5.683
k__Bacteria.p__Bacteroidetes.c__Sphingobacteriia.o__Sphingobacteriales.f__Sphingobacteriaceae.g__Olivibacter	0.0248115	-0.559139	0.646534	0.518324	0.890835	-5.68314
k__Bacteria.p__Proteobacteria.c__Gammaproteobacteria.o__Alteromonadales.f__Ferrimonadaceae.g__Ferrimonas	-0.0978023	0.210091	-0.642914	0.520668	0.890835	-5.68529
k__Bacteria.p__Proteobacteria.c__Betaproteobacteria.o__Neisseriales.f__Neisseriaceae.g__Snodgrassella	-0.0892786	-0.242078	-0.642825	0.520726	0.890835	-5.68535
k__Bacteria.p__Actinobacteria.c__Actinobacteria.o__Pseudonocardiales.f__Pseudonocardiaceae.g__Lechevalieria	-0.0431718	-0.722029	-0.642126	0.521179	0.890835	-5.68576
k__Bacteria.p__Proteobacteria.c__Gammaproteobacteria.o__Legionellales.f__Legionellaceae.g__Tatlockia	-0.0405362	0.848159	-0.641884	0.521336	0.890835	-5.68591
k__Bacteria.p__Proteobacteria.c__Deltaproteobacteria.o__Desulfobacterales.f__Desulfobulbaceae.g__Desulfurivibrio	0.0264122	-0.481096	0.641666	0.521477	0.890835	-5.68604
k__Bacteria.p__Proteobacteria.c__Epsilonproteobacteria.o__Campylobacterales.f__Campylobacteraceae.g__Sulfurospirillum	-0.0619793	-0.369114	-0.640524	0.522218	0.890835	-5.68671
k__Bacteria.p__Proteobacteria.c__Gammaproteobacteria.o__Chromatiales.f__Halothiobacillaceae.g__Halothiobacillus	-0.067086	-0.281108	-0.639723	0.522738	0.890835	-5.68719
k__Bacteria.p__Proteobacteria.c__Gammaproteobacteria.o__Enterobacteriales.f__Enterobacteriaceae.g__Citrobacter	-0.0959904	4.76777	-0.63921	0.523071	0.890835	-5.68749
k__Bacteria.p__Firmicutes.c__Bacilli.o__Bacillales.f__Planococcaceae.g__Viridibacillus	-0.0520605	-0.396203	-0.638348	0.523632	0.890835	-5.688
k__Bacteria.p__Firmicutes.c__Clostridia.o__Thermoanaerobacterales.f__Thermodesulfobiaceae.g__Thermodesulfobium	0.0368116	-0.544083	0.637451	0.524215	0.890835	-5.68853
k__Bacteria.p__Acidobacteria.c__Holophagae.o__Holophagales.f__Holophagaceae.g__Holophaga	0.109361	3.73739	0.637241	0.524352	0.890835	-5.68865
k__Bacteria.p__Bacteroidetes.c__Cytophagia.o__Cytophagales.f__Cyclobacteriaceae.g__Nitritalea	0.0288558	-0.343529	0.636356	0.524927	0.890835	-5.68917
k__Archaea.p__Euryarchaeota.c__Methanococci.o__Methanococcales.f__Methanocaldococcaceae.g__Methanocaldococcus	0.0834941	-0.475404	0.636311	0.524957	0.890835	-5.6892
k__Bacteria.p__Spirochaetes.c__Spirochaetia.o__Spirochaetales.f__Spirochaetaceae.g__Spirochaeta	0.132428	3.00538	0.635922	0.52521	0.890835	-5.68943
k__Bacteria.p__Proteobacteria.c__Gammaproteobacteria.o__Vibrionales.f__Vibrionaceae.g__Salinivibrio	0.0436445	-0.370315	0.63472	0.525993	0.891236	-5.69013
k__Bacteria.p__Firmicutes.c__Clostridia.o__Clostridiales.g__Gottschalkia	-0.038072	-1.21103	-0.632989	0.527122	0.892221	-5.69115
k__Bacteria.p__Proteobacteria.c__Betaproteobacteria.o__Neisseriales.f__Chromobacteriaceae.g__Gulbenkiania	0.0623313	8.70561	0.627947	0.530416	0.895718	-5.69408
k__Bacteria.p__Cyanobacteria.o__Nostocales.f__Nostocaceae.g__Anabaena	0.1291	1.88921	0.627023	0.53102	0.895718	-5.69462
k__Bacteria.p__Proteobacteria.c__Gammaproteobacteria.o__Oceanospirillales.f__Oceanospirillaceae.g__Oceanobacter	-0.119203	3.13649	-0.626073	0.531643	0.895718	-5.69517
k__Bacteria.p__Actinobacteria.c__Actinobacteria.o__Micromonosporales.f__Micromonosporaceae.g__Hamadaea	0.0609684	-0.142259	0.625784	0.531832	0.895718	-5.69534
k__Archaea.p__Euryarchaeota.c__Methanomicrobia.o__Methanosarcinales.f__Methanosarcinaceae.g__Methanosarcina	-0.105202	6.45453	-0.625343	0.532121	0.895718	-5.69559
k__Bacteria.p__Actinobacteria.c__Actinobacteria.o__Streptomycetales.f__Streptomycetaceae.g__Kitasatospora	-0.101198	5.40073	-0.624788	0.532485	0.895718	-5.69591
k__Bacteria.p__Bacteroidetes.c__Cytophagia.o__Cytophagales.f__Flammeovirgaceae.g__Fulvivirga	-0.0566944	-0.310092	-0.622777	0.533805	0.896858	-5.69707
k__Bacteria.p__Actinobacteria.c__Actinobacteria.o__Propionibacteriales.f__Propionibacteriaceae.g__Propionimicrobium	0.0744175	0.204126	0.622079	0.534263	0.896858	-5.69747
k__Bacteria.p__Actinobacteria.c__Actinobacteria.o__Micrococcales.f__Intrasporangiaceae.g__Intrasporangium	-0.0974588	0.655674	-0.619683	0.535838	0.898143	-5.69885
k__Archaea.p__Euryarchaeota.c__Methanomicrobia.o__Methanosarcinales.f__Methanosarcinaceae.g__Methanosalsum	0.112156	5.79848	0.619237	0.536131	0.898143	-5.6991
k__Bacteria.p__Proteobacteria.c__Alphaproteobacteria.o__Pelagibacterales.f__Pelagibacteraceae.g__Candidatus_Pelagibacter	-0.125054	2.08383	-0.617014	0.537595	0.899671	-5.70038
k__Bacteria.p__Bacteroidetes.c__Flavobacteriia.o__Flavobacteriales.f__Flavobacteriaceae.g__Dokdonia	-0.0912121	5.80657	-0.615966	0.538286	0.899903	-5.70097
k__Bacteria.p__Proteobacteria.c__Gammaproteobacteria.o__Aeromonadales.f__Succinivibrionaceae.g__Succinivibrio	-0.0505669	-0.659808	-0.614785	0.539065	0.900283	-5.70164
k__Bacteria.p__Bacteroidetes.c__Flavobacteriia.o__Flavobacteriales.f__Flavobacteriaceae.g__Gaetbulibacter	-0.030941	-0.51903	-0.613331	0.540025	0.900962	-5.70247
k__Bacteria.p__Proteobacteria.c__Betaproteobacteria.o__Gallionellales.f__Gallionellaceae.g__Ferriphaselus	0.0591876	-0.238089	0.610909	0.541625	0.90153	-5.70384
k__Archaea.p__Euryarchaeota.c__Halobacteria.o__Haloferacales.f__Haloferacaceae.g__Haloquadratum	-0.108522	4.63117	-0.610673	0.541781	0.90153	-5.70397
k__Bacteria.p__Firmicutes.c__Clostridia.o__Clostridiales.f__Syntrophomonadaceae.g__Syntrophomonas	-0.147058	0.965605	-0.610306	0.542024	0.90153	-5.70418
k__Bacteria.p__Proteobacteria.c__Gammaproteobacteria.o__Oceanospirillales.f__Oceanospirillaceae.g__Marinobacterium	-0.0873022	0.717676	-0.609219	0.542743	0.901806	-5.70479
k__Bacteria.p__Firmicutes.c__Bacilli.o__Bacillales.f__Thermoactinomycetaceae.g__Desmospora	0.0366787	-0.718423	0.608103	0.543482	0.902081	-5.70542
k__Bacteria.p__Proteobacteria.c__Betaproteobacteria.o__Neisseriales.f__Chromobacteriaceae.g__Laribacter	-0.0915364	-0.222542	-0.607286	0.544024	0.902081	-5.70588
k__Bacteria.p__Proteobacteria.c__Gammaproteobacteria.o__Cellvibrionales.f__Spongiibacteraceae.g__Zhongshania	0.00799008	-0.641736	0.60621	0.544738	0.902081	-5.70648
k__Bacteria.p__Proteobacteria.c__Betaproteobacteria.o__Neisseriales.f__Neisseriaceae.g__Kingella	-0.0896208	-0.353284	-0.605629	0.545123	0.902081	-5.70681
k__Bacteria.p__Spirochaetes.c__Spirochaetia.o__Brachyspirales.f__Brachyspiraceae.g__Brachyspira	-0.09868	3.09935	-0.601634	0.547776	0.903182	-5.70904
k__Bacteria.p__Firmicutes.c__Negativicutes.o__Selenomonadales.f__Selenomonadaceae.g__Mitsuokella	0.0738547	0.112547	0.600513	0.548523	0.903182	-5.70966
k__Bacteria.p__Deferribacteres.c__Deferribacteres.o__Deferribacterales.f__Deferribacteraceae.g__Flexistipes	-0.011608	-0.4621	-0.600504	0.548529	0.903182	-5.70967
k__Bacteria.p__Cyanobacteria.o__Stigonematales.g__Fischerella	-0.126615	0.466283	-0.60014	0.548771	0.903182	-5.70987
k__Bacteria.p__Cyanobacteria.o__Nostocales.f__Rivulariaceae.g__Rivularia	0.0986754	0.156051	0.59985	0.548964	0.903182	-5.71003
k__Bacteria.p__Proteobacteria.c__Gammaproteobacteria.o__Chromatiales.f__Wenzhouxiangellaceae.g__Wenzhouxiangella	0.0371363	-0.404782	0.599054	0.549494	0.903182	-5.71047
k__Bacteria.p__Proteobacteria.c__Alphaproteobacteria.o__Caulobacterales.f__Caulobacteraceae.g__Asticcacaulis	0.115483	9.13796	0.598795	0.549666	0.903182	-5.71061
k__Bacteria.p__Acidobacteria.c__Blastocatellia.g__Chloracidobacterium	0.0333396	-0.475546	0.597837	0.550305	0.903289	-5.71114
k__Bacteria.p__Proteobacteria.c__Gammaproteobacteria.o__Pasteurellales.f__Pasteurellaceae.g__Pasteurella	-0.0927863	4.06734	-0.597034	0.55084	0.903289	-5.71159
k__Bacteria.p__Proteobacteria.c__Deltaproteobacteria.o__Desulfobacterales.f__Desulfobulbaceae.g__Desulfobulbus	-0.0812328	0.583974	-0.593744	0.553037	0.905478	-5.7134
k__Bacteria.p__Proteobacteria.c__Alphaproteobacteria.o__Rhodospirillales.f__Acetobacteraceae.g__Gluconacetobacter	0.0472804	-1.04922	0.589054	0.556175	0.905478	-5.71596
k__Bacteria.p__Firmicutes.c__Clostridia.o__Clostridiales.f__Clostridiaceae.g__Youngiibacter	0.0222077	-0.452529	0.589049	0.556178	0.905478	-5.71596
k__Bacteria.p__Proteobacteria.c__Gammaproteobacteria.o__Enterobacteriales.f__Enterobacteriaceae.g__Candidatus_Hamiltonella	-0.0392424	-0.881936	-0.58804	0.556855	0.905478	-5.71651
k__Bacteria.p__Bacteroidetes.c__Flavobacteriia.o__Flavobacteriales.f__Flavobacteriaceae.g__Salegentibacter	0.0299276	-0.570801	0.587439	0.557258	0.905478	-5.71684
k__Archaea.p__Euryarchaeota.c__Thermococci.o__Thermococcales.f__Thermococcaceae.g__Pyrococcus	-0.0391609	0.092578	-0.586248	0.558057	0.905478	-5.71749
k__Bacteria.p__Proteobacteria.c__Deltaproteobacteria.o__Desulfuromonadales.f__Geobacteraceae.g__Geopsychrobacter	0.023167	-0.736831	0.584966	0.558918	0.905478	-5.71818
k__Bacteria.p__Actinobacteria.c__Actinobacteria.o__Micrococcales.f__Promicromonosporaceae.g__Cellulosimicrobium	0.101629	3.26274	0.584734	0.559074	0.905478	-5.7183
k__Bacteria.p__Thermotogae.c__Thermotogae.o__Kosmotogales.f__Kosmotogaceae.g__Kosmotoga	0.0480889	-0.362374	0.584239	0.559406	0.905478	-5.71857
k__Bacteria.p__Proteobacteria.c__Gammaproteobacteria.o__Methylococcales.f__Methylococcaceae.g__Methylovulum	-0.0364746	-0.0312298	-0.583364	0.559994	0.905478	-5.71904
k__Bacteria.p__Actinobacteria.c__Actinobacteria.o__Pseudonocardiales.f__Pseudonocardiaceae.g__Sciscionella	0.0369424	-0.135398	0.58188	0.560993	0.905478	-5.71984
k__Bacteria.p__Actinobacteria.c__Actinobacteria.o__Micrococcales.f__Intrasporangiaceae.g__Phycicoccus	0.0959318	-0.163339	0.581802	0.561045	0.905478	-5.71989
k__Bacteria.p__Proteobacteria.c__Alphaproteobacteria.o__Rhodobacterales.f__Rhodobacteraceae.g__Dinoroseobacter	0.0357089	-0.469056	0.581582	0.561193	0.905478	-5.72
k__Bacteria.p__Firmicutes.c__Clostridia.o__Clostridiales.f__Ruminococcaceae.g__Ruminiclostridium	0.111981	4.29509	0.581414	0.561306	0.905478	-5.72009
k__Bacteria.p__Bacteroidetes.c__Flavobacteriia.o__Flavobacteriales.f__Flavobacteriaceae.g__Muricauda	0.0493033	-0.315576	0.581121	0.561504	0.905478	-5.72025
k__Bacteria.p__Nitrospirae.c__Nitrospira.o__Nitrospirales.f__Nitrospiraceae.g__Leptospirillum	-0.03805	-0.0356192	-0.580591	0.56186	0.905478	-5.72054
k__Bacteria.p__Chlamydiae.c__Chlamydiia.o__Chlamydiales.f__Parachlamydiaceae.g__Neochlamydia	0.0759706	-0.13481	0.58048	0.561935	0.905478	-5.7206
k__Bacteria.p__Proteobacteria.c__Betaproteobacteria.o__Neisseriales.f__Chromobacteriaceae.g__Leeia	-0.0392174	-0.11905	-0.579431	0.562641	0.905478	-5.72116
k__Bacteria.p__Proteobacteria.c__Gammaproteobacteria.o__Enterobacteriales.f__Enterobacteriaceae.g__Chania	-0.0277484	-0.48628	-0.5793	0.56273	0.905478	-5.72123
k__Bacteria.p__Firmicutes.c__Clostridia.o__Clostridiales.f__Peptococcaceae.g__Candidatus_Desulforudis	-0.024792	-0.432269	-0.575743	0.56513	0.907892	-5.72313
k__Bacteria.p__Firmicutes.c__Bacilli.o__Bacillales.f__Paenibacillaceae.g__Aneurinibacillus	-0.0726734	-0.0961546	-0.575281	0.565442	0.907892	-5.72337
k__Bacteria.p__Proteobacteria.c__Gammaproteobacteria.o__Nevskiales.f__Algiphilaceae.g__Algiphilus	0.0868619	0.504636	0.573682	0.566522	0.907892	-5.72422
k__Bacteria.p__Proteobacteria.c__Alphaproteobacteria.o__Rhodobacterales.f__Rhodobacteraceae.g__Wenxinia	-0.0786747	0.390189	-0.57263	0.567234	0.907892	-5.72478
k__Bacteria.p__Proteobacteria.c__Gammaproteobacteria.o__Alteromonadales.f__Alteromonadaceae.g__Gayadomonas	-0.00688609	-0.535944	-0.572563	0.567279	0.907892	-5.72482
k__Bacteria.p__Firmicutes.c__Clostridia.o__Thermoanaerobacterales.f__Thermoanaerobacteraceae.g__Ammonifex	0.0213061	-0.351368	0.572131	0.567572	0.907892	-5.72504
k__Bacteria.p__Proteobacteria.c__Gammaproteobacteria.o__Oceanospirillales.f__Hahellaceae.g__Zooshikella	-0.054667	-0.17455	-0.567181	0.570926	0.91188	-5.72765
k__Bacteria.p__Firmicutes.c__Bacilli.o__Bacillales.f__Bacillaceae.g__Aeribacillus	-0.0190031	-0.565454	-0.566802	0.571184	0.91188	-5.72785
k__Bacteria.p__Verrucomicrobia.c__Spartobacteria.g__Candidatus_Xiphinematobacter	-0.0461341	-0.263005	-0.565594	0.572003	0.912295	-5.72848
k__Archaea.p__Euryarchaeota.c__Halobacteria.o__Haloferacales.f__Haloferacaceae.g__Halobellus	0.0195449	4.16252	0.560187	0.575682	0.917265	-5.7313
k__Bacteria.p__Actinobacteria.c__Actinobacteria.o__Micrococcales.f__Micrococcaceae.g__Glutamicibacter	-0.0620756	1.58613	-0.559188	0.576363	0.917452	-5.73181
k__Bacteria.p__Actinobacteria.c__Actinobacteria.o__Micrococcales.f__Ruaniaceae.g__Ruania	-0.0725227	-0.986857	-0.557912	0.577233	0.917941	-5.73247
k__Bacteria.p__Proteobacteria.c__Gammaproteobacteria.o__Methylococcales.f__Methylococcaceae.g__Methylobacter	-0.0835732	1.39608	-0.556925	0.577907	0.918117	-5.73298
k__Bacteria.p__Proteobacteria.c__Gammaproteobacteria.o__Alteromonadales.f__Alteromonadaceae.g__Glaciecola	-0.0625503	-0.341087	-0.55427	0.57972	0.918348	-5.73434
k__Bacteria.p__Proteobacteria.c__Alphaproteobacteria.o__Rickettsiales.f__Candidatus_Midichloriaceae.g__Candidatus_Midichloria	-0.05827	0.822851	-0.553882	0.579985	0.918348	-5.73454
k__Archaea.p__Crenarchaeota.c__Thermoprotei.o__Thermoproteales.f__Thermoproteaceae.g__Thermoproteus	-0.00705541	-0.282106	-0.553294	0.580387	0.918348	-5.73484
k__Bacteria.p__Proteobacteria.c__Gammaproteobacteria.o__Cellvibrionales.f__Microbulbiferaceae.g__Microbulbifer	0.0569432	-0.531725	0.552983	0.5806	0.918348	-5.735
k__Bacteria.p__Planctomycetes.c__Planctomycetia.o__Planctomycetales.f__Planctomycetaceae.g__Blastopirellula	0.0450641	-0.238178	0.552589	0.580869	0.918348	-5.7352
k__Bacteria.p__Proteobacteria.c__Gammaproteobacteria.o__Xanthomonadales.f__Rhodanobacteraceae.g__Frateuria	-0.0744212	-0.389824	-0.550443	0.582339	0.919779	-5.7363
k__Archaea.p__Euryarchaeota.c__Methanomicrobia.o__Methanomicrobiales.f__Methanoregulaceae.g__Methanosphaerula	-0.0195361	-1.0363	-0.546843	0.584808	0.922376	-5.73812
k__Bacteria.p__Bacteroidetes.c__Flavobacteriia.o__Flavobacteriales.f__Flavobacteriaceae.g__Sediminicola	0.0348278	-0.380527	0.546396	0.585114	0.922376	-5.73835
k__Bacteria.p__Spirochaetes.c__Spirochaetia.f__Leptospiraceae.g__Leptonema	-0.0418554	-0.30283	-0.543448	0.58714	0.922588	-5.73984
k__Bacteria.p__Bacteroidetes.c__Flavobacteriia.o__Flavobacteriales.f__Flavobacteriaceae.g__Ulvibacter	-0.0778978	-0.879343	-0.542749	0.587621	0.922588	-5.74019
k__Bacteria.p__Actinobacteria.c__Actinobacteria.o__Micrococcales.f__Microbacteriaceae.g__Herbiconiux	-0.0268427	-0.248104	-0.542339	0.587903	0.922588	-5.74039
k__Bacteria.p__Bacteroidetes.c__Cytophagia.o__Cytophagales.f__Flammeovirgaceae.g__Nafulsella	0.0726664	3.80718	0.541561	0.588438	0.922588	-5.74078
k__Bacteria.p__Proteobacteria.c__Alphaproteobacteria.o__Rhodobacterales.f__Rhodobacteraceae.g__Ketogulonicigenium	-0.0415947	-0.521588	-0.540683	0.589043	0.922588	-5.74122
k__Bacteria.p__Proteobacteria.c__Deltaproteobacteria.o__Desulfobacterales.f__Desulfobacteraceae.g__Desulfobacula	-0.0214035	-0.523177	-0.540543	0.589139	0.922588	-5.74129
k__Bacteria.p__Firmicutes.c__Negativicutes.o__Selenomonadales.f__Selenomonadaceae.g__Megamonas	-0.0826888	-0.592357	-0.539685	0.58973	0.922588	-5.74172
k__Bacteria.p__Bacteroidetes.c__Flavobacteriia.o__Flavobacteriales.f__Flavobacteriaceae.g__Tamlana	-0.0793052	-0.980557	-0.539617	0.589777	0.922588	-5.74175
k__Bacteria.p__Proteobacteria.c__Alphaproteobacteria.o__Rhodobacterales.f__Rhodobacteraceae.g__Marinovum	-0.0244587	-0.547712	-0.538691	0.590416	0.922701	-5.74222
k__Bacteria.p__Firmicutes.c__Bacilli.o__Bacillales.f__Planococcaceae.g__Sporosarcina	-0.107816	1.05874	-0.537134	0.591489	0.923494	-5.74299
k__Bacteria.p__Firmicutes.c__Bacilli.o__Bacillales.f__Staphylococcaceae.g__Salinicoccus	0.0837687	0.0675225	0.535726	0.592462	0.923947	-5.74369
k__Bacteria.p__Firmicutes.c__Clostridia.o__Halanaerobiales.f__Halanaerobiaceae.g__Halothermothrix	0.0320202	-0.366507	0.535071	0.592913	0.923947	-5.74401
k__Bacteria.p__Firmicutes.c__Bacilli.o__Bacillales.f__Listeriaceae.g__Listeria	-0.0345956	14.3239	-0.534112	0.593577	0.924097	-5.74449
k__Bacteria.p__Proteobacteria.c__Gammaproteobacteria.o__Oceanospirillales.f__Halomonadaceae.g__Candidatus_Evansia	-0.0515767	-1.24052	-0.532932	0.594392	0.924484	-5.74507
k__Bacteria.p__Proteobacteria.c__Gammaproteobacteria.o__Oceanospirillales.f__Alcanivoracaceae.g__Alcanivorax	-0.0606826	5.00847	-0.531866	0.59513	0.924675	-5.74559
k__Bacteria.p__Proteobacteria.c__Alphaproteobacteria.o__Rhodospirillales.f__Rhodospirillaceae.g__Rhodospirillum	0.0699783	-0.14302	0.530365	0.596169	0.924675	-5.74633
k__Bacteria.p__Proteobacteria.c__Alphaproteobacteria.o__Rhizobiales.f__Rhizobiaceae.g__Neorhizobium	-0.0356317	-0.657506	-0.529997	0.596424	0.924675	-5.74651
k__Bacteria.p__Proteobacteria.c__Alphaproteobacteria.o__Rhodospirillales.f__Acetobacteraceae.g__Acidiphilium	-0.111071	0.237461	-0.526191	0.599063	0.924675	-5.74837
k__Bacteria.p__Proteobacteria.c__Alphaproteobacteria.o__Rhodobacterales.f__Rhodobacteraceae.g__Pseudodonghicola	-0.0219852	4.56708	-0.525941	0.599236	0.924675	-5.74849
k__Bacteria.p__Bacteroidetes.c__Flavobacteriia.o__Flavobacteriales.f__Flavobacteriaceae.g__Formosa	0.132251	2.70314	0.5252	0.59975	0.924675	-5.74885
k__Bacteria.p__Proteobacteria.c__Epsilonproteobacteria.o__Campylobacterales.f__Helicobacteraceae.g__Sulfurimonas	-0.0671957	0.0608278	-0.524849	0.599994	0.924675	-5.74902
k__Archaea.p__Euryarchaeota.c__Halobacteria.o__Natrialbales.f__Natrialbaceae.g__Natronolimnobius	0.0728587	3.28483	0.524577	0.600183	0.924675	-5.74915
k__Bacteria.p__Proteobacteria.c__Betaproteobacteria.o__Neisseriales.f__Chromobacteriaceae.g__Pseudogulbenkiania	-0.132924	1.53482	-0.523756	0.600753	0.924675	-5.74955
k__Bacteria.p__Proteobacteria.c__Alphaproteobacteria.o__Rhodobacterales.f__Rhodobacteraceae.g__Nereida	-0.0246748	0.0487642	-0.523448	0.600968	0.924675	-5.7497
k__Bacteria.p__Actinobacteria.c__Actinobacteria.o__Propionibacteriales.f__Nocardioidaceae.g__Aeromicrobium	-0.0938755	3.61945	-0.522543	0.601597	0.924675	-5.75014
k__Bacteria.p__Bacteroidetes.c__Bacteroidia.o__Bacteroidales.f__Marinilabiliaceae.g__Geofilum	-0.0381292	0.226765	-0.521822	0.602098	0.924675	-5.75049
k__Bacteria.p__Actinobacteria.c__Actinobacteria.o__Micrococcales.f__Microbacteriaceae.g__Frigoribacterium	-0.0913357	1.61665	-0.521485	0.602333	0.924675	-5.75065
k__Bacteria.p__Proteobacteria.c__Gammaproteobacteria.o__Methylococcales.f__Methylococcaceae.g__Methylomarinum	-0.0224228	-0.195344	-0.519953	0.603399	0.924675	-5.75139
k__Bacteria.p__Actinobacteria.c__Actinobacteria.o__Micrococcales.f__Microbacteriaceae.g__Gryllotalpicola	0.0423821	-0.456452	0.51964	0.603617	0.924675	-5.75154
k__Bacteria.p__Bacteroidetes.c__Flavobacteriia.o__Flavobacteriales.f__Blattabacteriaceae.g__Blattabacterium	-0.0805834	0.0189304	-0.519427	0.603766	0.924675	-5.75164
k__Bacteria.p__Proteobacteria.c__Alphaproteobacteria.o__Sneathiellales.f__Sneathiellaceae.g__Sneathiella	-0.0274429	-0.510151	-0.518114	0.60468	0.924675	-5.75227
k__Bacteria.p__Firmicutes.c__Negativicutes.o__Selenomonadales.f__Sporomusaceae.g__Anaeroarcus	-0.00776425	-0.43997	-0.516771	0.605617	0.924675	-5.75291
k__Bacteria.p__Proteobacteria.c__Betaproteobacteria.o__Burkholderiales.f__Burkholderiaceae.g__Paraburkholderia	0.0324959	10.6636	0.516251	0.605979	0.924675	-5.75316
k__Bacteria.p__Cyanobacteria.o__Pleurocapsales.g__Chroococcidiopsis	-0.0494739	-0.812239	-0.515971	0.606175	0.924675	-5.75329
k__Bacteria.p__Proteobacteria.c__Alphaproteobacteria.o__Rhodospirillales.f__Rhodospirillaceae.g__Haematospirillum	0.0427692	-0.178778	0.515533	0.60648	0.924675	-5.7535
k__Bacteria.p__Actinobacteria.c__Actinobacteria.o__Micrococcales.f__Microbacteriaceae.g__Gulosibacter	0.0416049	1.56468	0.514795	0.606995	0.924675	-5.75385
k__Bacteria.p__Actinobacteria.c__Coriobacteriia.o__Coriobacteriales.f__Atopobiaceae.g__Atopobium	0.0803618	9.45848	0.513171	0.60813	0.925539	-5.75462
k__Bacteria.p__Proteobacteria.c__Alphaproteobacteria.o__Rhodobacterales.f__Rhodobacteraceae.g__Tropicibacter	-0.0956462	0.727955	-0.511172	0.609528	0.926403	-5.75557
k__Bacteria.p__Proteobacteria.c__Alphaproteobacteria.o__Rhizobiales.f__Rhodobiaceae.g__Parvibaculum	0.0458372	-0.513357	0.510733	0.609834	0.926403	-5.75578
k__Bacteria.p__Proteobacteria.c__Betaproteobacteria.o__Neisseriales.f__Neisseriaceae.g__Simonsiella	0.0527539	-0.53727	0.508925	0.6111	0.927461	-5.75663
k__Bacteria.p__Bacteroidetes.c__Bacteroidia.o__Bacteroidales.g__Candidatus_Azobacteroides	0.0758806	0.315605	0.507557	0.612059	0.927875	-5.75727
k__Bacteria.p__Proteobacteria.c__Alphaproteobacteria.o__Rhodobacterales.f__Rhodobacteraceae.g__Thalassobacter	-0.0171111	-0.433652	-0.506911	0.612512	0.927875	-5.75758
k__Bacteria.p__Proteobacteria.c__Betaproteobacteria.o__Burkholderiales.f__Alcaligenaceae.g__Pelistega	0.0548423	0.299817	0.504845	0.61396	0.928715	-5.75854
k__Bacteria.p__Actinobacteria.c__Actinobacteria.o__Corynebacteriales.f__Mycobacteriaceae.g__Amycolicicoccus	-0.0351081	-0.536966	-0.503357	0.615005	0.928715	-5.75924
k__Bacteria.p__Bacteroidetes.c__Chitinophagia.o__Chitinophagales.f__Saprospiraceae.g__Aureispira	-0.0916902	3.53491	-0.502821	0.615381	0.928715	-5.75949
k__Bacteria.p__Actinobacteria.c__Actinobacteria.o__Pseudonocardiales.f__Pseudonocardiaceae.g__Kibdelosporangium	0.0600735	0.463568	0.501836	0.616074	0.928715	-5.75994
k__Bacteria.p__Firmicutes.c__Bacilli.o__Bacillales.f__Bacillaceae.g__Gracilibacillus	-0.0361534	-0.404517	-0.501043	0.616631	0.928715	-5.76031
k__Bacteria.p__Gemmatimonadetes.c__Gemmatimonadetes.o__Gemmatimonadales.f__Gemmatimonadaceae.g__Gemmatirosa	0.0954456	-0.525411	0.500745	0.616841	0.928715	-5.76045
k__Bacteria.p__Proteobacteria.c__Alphaproteobacteria.o__Kordiimonadales.f__Kordiimonadaceae.g__Kordiimonas	0.0396271	-0.301383	0.50041	0.617076	0.928715	-5.7606
k__Bacteria.p__Chloroflexi.c__Anaerolineae.o__Anaerolineales.f__Anaerolineaceae.g__Thermanaerothrix	-0.0487225	-0.224575	-0.498789	0.618216	0.928715	-5.76135
k__Bacteria.p__Proteobacteria.c__Epsilonproteobacteria.g__Sulfurovum	0.077906	0.374973	0.498576	0.618366	0.928715	-5.76145
k__Bacteria.p__Bacteroidetes.c__Cytophagia.o__Cytophagales.f__Thermonemataceae.g__Thermonema	-0.0448022	0.178537	-0.498013	0.618763	0.928715	-5.76171
k__Bacteria.p__Proteobacteria.c__Gammaproteobacteria.o__Nevskiales.f__Sinobacteraceae.g__Solimonas	0.0821802	0.3396	0.497175	0.619353	0.928745	-5.7621
k__Bacteria.p__Proteobacteria.c__Gammaproteobacteria.o__Pasteurellales.f__Pasteurellaceae.g__Avibacterium	-0.0910612	3.71746	-0.496202	0.620039	0.928919	-5.76254
k__Bacteria.p__Firmicutes.c__Bacilli.o__Bacillales.f__Bacillaceae.g__Ornithinibacillus	-0.0781358	0.477658	-0.492652	0.622543	0.929999	-5.76417
k__Bacteria.p__Proteobacteria.c__Betaproteobacteria.o__Burkholderiales.g__Roseateles	0.0690327	2.09971	0.491922	0.623058	0.929999	-5.7645
k__Bacteria.p__Proteobacteria.c__Alphaproteobacteria.o__Rhodospirillales.f__Rhodospirillaceae.g__Phaeospirillum	-0.0428688	-0.504665	-0.491555	0.623318	0.929999	-5.76467
k__Archaea.p__Euryarchaeota.c__Halobacteria.o__Halobacteriales.f__Halobacteriaceae.g__Haladaptatus	-0.0787462	7.21936	-0.49153	0.623336	0.929999	-5.76468
k__Archaea.p__Euryarchaeota.c__Thermoplasmata.o__Methanomassiliicoccales.f__Methanomassiliicoccaceae.g__Candidatus_Methanomethylophilus	-0.00888575	-0.485493	-0.49092	0.623766	0.929999	-5.76495
k__Bacteria.p__Proteobacteria.c__Gammaproteobacteria.o__Oceanospirillales.f__Oceanospirillaceae.g__Oceanospirillum	-0.0351259	0.180249	-0.490164	0.624301	0.929999	-5.7653
k__Bacteria.p__Actinobacteria.c__Actinobacteria.o__Micromonosporales.f__Micromonosporaceae.g__Salinispora	-0.0879993	1.83656	-0.489523	0.624754	0.929999	-5.76559
k__Bacteria.p__Proteobacteria.c__Betaproteobacteria.o__Burkholderiales.f__Comamonadaceae.g__Caldimonas	0.090831	-0.297017	0.488065	0.625785	0.930685	-5.76625
k__Bacteria.p__Proteobacteria.c__Alphaproteobacteria.o__Rhizobiales.f__Xanthobacteraceae.g__Pseudolabrys	0.0534804	-0.760372	0.485643	0.6275	0.931702	-5.76734
k__Bacteria.p__Firmicutes.c__Clostridia.o__Clostridiales.f__Peptococcaceae.g__Desulfotomaculum	-0.0743727	1.95783	-0.484948	0.627993	0.931702	-5.76765
k__Archaea.p__Euryarchaeota.c__Thermoplasmata.o__Thermoplasmatales.f__Ferroplasmaceae.g__Acidiplasma	-0.00505212	-0.711504	-0.484294	0.628456	0.931702	-5.76794
k__Bacteria.p__Actinobacteria.c__Actinobacteria.o__Streptosporangiales.f__Thermomonosporaceae.g__Spirillospora	-0.0785486	-0.576655	-0.481575	0.630385	0.931702	-5.76916
k__Bacteria.p__Fibrobacteres.c__Fibrobacteria.o__Fibrobacterales.f__Fibrobacteraceae.g__Fibrobacter	0.038776	-0.39405	0.480914	0.630854	0.931702	-5.76945
k__Bacteria.p__Firmicutes.c__Negativicutes.o__Acidaminococcales.f__Acidaminococcaceae.g__Succinispira	0.0440372	0.464952	0.479968	0.631526	0.931702	-5.76987
k__Archaea.p__Euryarchaeota.c__Halobacteria.o__Halobacteriales.f__Halobacteriaceae.g__Halomicrobium	-0.016458	-2.65173	-0.479931	0.631552	0.931702	-5.76989
k__Bacteria.p__Proteobacteria.c__Gammaproteobacteria.o__Enterobacteriales.f__Enterobacteriaceae.g__Candidatus_Tachikawaea	-0.0323995	-1.21012	-0.479897	0.631577	0.931702	-5.7699
k__Bacteria.p__Proteobacteria.c__Alphaproteobacteria.o__Rhizobiales.f__Aurantimonadaceae.g__Aurantimonas	-0.0465476	-0.563632	-0.479352	0.631964	0.931702	-5.77014
k__Bacteria.p__Proteobacteria.c__Gammaproteobacteria.o__Thiotrichales.f__Thiotrichaceae.g__Beggiatoa	-0.0405108	-0.28106	-0.477513	0.633271	0.931702	-5.77096
k__Bacteria.p__Proteobacteria.c__Alphaproteobacteria.o__Rhodobacterales.f__Rhodobacteraceae.g__Aliiroseovarius	-0.0120518	-0.498211	-0.476055	0.634309	0.931702	-5.7716
k__Bacteria.p__Proteobacteria.c__Betaproteobacteria.o__Rhodocyclales.f__Rhodocyclaceae.g__Dechloromonas	0.0851327	-1.95683	0.475857	0.63445	0.931702	-5.77169
k__Bacteria.p__Actinobacteria.c__Actinobacteria.o__Pseudonocardiales.f__Pseudonocardiaceae.g__Actinomycetospora	-0.0773153	-0.311595	-0.475107	0.634983	0.931702	-5.77202
k__Bacteria.p__Proteobacteria.c__Betaproteobacteria.o__Burkholderiales.g__Xylophilus	0.0593205	-1.5626	0.473897	0.635846	0.931702	-5.77255
k__Bacteria.p__Proteobacteria.c__Betaproteobacteria.o__Neisseriales.f__Chromobacteriaceae.g__Aquitalea	-0.0861409	3.1361	-0.473384	0.636211	0.931702	-5.77277
k__Bacteria.p__Proteobacteria.c__Alphaproteobacteria.o__Rhizobiales.f__Bradyrhizobiaceae.g__Afipia	-0.0970928	8.26828	-0.472906	0.636552	0.931702	-5.77298
k__Bacteria.p__Firmicutes.c__Negativicutes.o__Acidaminococcales.f__Acidaminococcaceae.g__Acidaminococcus	0.0777763	1.0744	0.471918	0.637256	0.931702	-5.77341
k__Bacteria.p__Planctomycetes.c__Planctomycetia.o__Candidatus_Brocadiales.f__Candidatus_Brocadiaceae.g__Candidatus_Jettenia	0.0775254	3.792	0.471621	0.637468	0.931702	-5.77354
k__Bacteria.p__Proteobacteria.c__Betaproteobacteria.o__Burkholderiales.f__Comamonadaceae.g__Polaromonas	-0.0905821	3.54948	-0.471103	0.637837	0.931702	-5.77377
k__Bacteria.p__Proteobacteria.c__Betaproteobacteria.o__Neisseriales.f__Neisseriaceae.g__Amantichitinum	-0.0291893	-0.539836	-0.470615	0.638185	0.931702	-5.77398
k__Bacteria.p__Proteobacteria.c__Acidithiobacillia.o__Acidithiobacillales.f__Thermithiobacillaceae.g__Thermithiobacillus	-0.045453	-0.593849	-0.468433	0.639744	0.931702	-5.77493
k__Bacteria.p__Actinobacteria.c__Actinobacteria.o__Micrococcales.f__Microbacteriaceae.g__Cryocola	0.0233706	-0.497468	0.468372	0.639787	0.931702	-5.77496
k__Bacteria.p__Bacteroidetes.c__Flavobacteriia.o__Flavobacteriales.f__Flavobacteriaceae.g__Jejuia	-0.0271452	-0.670808	-0.468357	0.639798	0.931702	-5.77496
k__Bacteria.p__Chloroflexi.c__Ktedonobacteria.o__Ktedonobacterales.f__Ktedonobacteraceae.g__Ktedonobacter	0.07383	2.85443	0.467811	0.640188	0.931702	-5.7752
k__Bacteria.p__Chloroflexi.c__Anaerolineae.o__Anaerolineales.f__Anaerolineaceae.g__Longilinea	0.0216906	-0.393491	0.46544	0.641883	0.932917	-5.77622
k__Bacteria.p__Proteobacteria.c__Alphaproteobacteria.o__Rhodobacterales.f__Rhodobacteraceae.g__Stappia	0.0363877	-0.790237	0.465013	0.642188	0.932917	-5.7764
k__Bacteria.p__Bacteroidetes.c__Cytophagia.o__Cytophagales.f__Cytophagaceae.g__Runella	-0.0874149	4.11653	-0.464079	0.642857	0.932917	-5.77681
k__Bacteria.p__Proteobacteria.c__Gammaproteobacteria.o__Cellvibrionales.f__Cellvibrionaceae.g__Simiduia	0.0308894	-0.324832	0.462526	0.643969	0.932917	-5.77747
k__Bacteria.p__Firmicutes.c__Bacilli.o__Bacillales.f__Staphylococcaceae.g__Macrococcus	-0.0441491	-0.398896	-0.461553	0.644666	0.932917	-5.77789
k__Bacteria.p__Proteobacteria.c__Betaproteobacteria.o__Sulfuricellales.f__Sulfuricellaceae.g__Sulfuricella	-0.0451503	0.76583	-0.461491	0.64471	0.932917	-5.77791
k__Bacteria.p__Firmicutes.c__Clostridia.o__Clostridiales.f__Clostridiaceae.g__Proteiniclasticum	-0.0428876	-0.0741683	-0.460158	0.645666	0.932917	-5.77848
k__Bacteria.p__Chloroflexi.c__Anaerolineae.o__Anaerolineales.f__Anaerolineaceae.g__Anaerolinea	0.0336609	-0.464761	0.45886	0.646597	0.932917	-5.77903
k__Bacteria.p__Bacteroidetes.c__Flavobacteriia.o__Flavobacteriales.f__Cryomorphaceae.g__Owenweeksia	-0.0326436	-0.330914	-0.458123	0.647126	0.932917	-5.77935
k__Bacteria.p__Spirochaetes.c__Spirochaetia.o__Spirochaetales.f__Borreliaceae.g__Borreliella	0.0849743	5.09536	0.458087	0.647152	0.932917	-5.77936
k__Bacteria.p__Actinobacteria.c__Actinobacteria.o__Micromonosporales.f__Micromonosporaceae.g__Dactylosporangium	0.0650728	-0.548435	0.457855	0.647318	0.932917	-5.77946
k__Bacteria.p__Synergistetes.c__Synergistia.o__Synergistales.f__Synergistaceae.g__Cloacibacillus	-0.0107477	-0.4413	-0.455994	0.648655	0.933607	-5.78025
k__Bacteria.p__Proteobacteria.c__Alphaproteobacteria.o__Rhodobacterales.f__Rhodobacteraceae.g__Paracoccus	-0.0647854	2.1442	-0.455593	0.648943	0.933607	-5.78041
k__Bacteria.p__Proteobacteria.c__Gammaproteobacteria.o__Xanthomonadales.f__Rhodanobacteraceae.g__Rudaea	-0.0541914	-0.635588	-0.453115	0.650724	0.934745	-5.78146
k__Bacteria.p__Proteobacteria.c__Betaproteobacteria.o__Neisseriales.f__Chromobacteriaceae.g__Vogesella	0.0766772	-0.562911	0.452538	0.65114	0.934745	-5.7817
k__Bacteria.p__Deferribacteres.c__Deferribacteres.o__Deferribacterales.f__Deferribacteraceae.g__Caldithrix	-0.0540899	1.58909	-0.450499	0.652607	0.934745	-5.78255
k__Bacteria.p__Proteobacteria.c__Betaproteobacteria.o__Burkholderiales.f__Burkholderiaceae.g__Candidatus_Glomeribacter	-0.0457704	-1.07772	-0.449274	0.65349	0.934745	-5.78306
k__Bacteria.p__Firmicutes.c__Clostridia.o__Clostridiales.f__Clostridiaceae.g__Candidatus_Arthromitus	0.0475872	-0.380718	0.448555	0.654008	0.934745	-5.78336
k__Bacteria.p__Firmicutes.c__Clostridia.o__Clostridiales.f__Peptostreptococcaceae.g__Filifactor	-0.0613744	-0.324264	-0.448222	0.654249	0.934745	-5.7835
k__Bacteria.p__Actinobacteria.c__Actinobacteria.o__Micrococcales.g__Tropheryma	0.041988	-0.283611	0.445671	0.656089	0.934745	-5.78455
k__Bacteria.p__Actinobacteria.c__Actinobacteria.o__Micrococcales.f__Intrasporangiaceae.g__Terracoccus	-0.0701754	-0.191598	-0.445629	0.656119	0.934745	-5.78457
k__Bacteria.p__Actinobacteria.c__Actinobacteria.o__Catenulisporales.f__Catenulisporaceae.g__Catenulispora	0.0580358	-0.909492	0.445398	0.656286	0.934745	-5.78466
k__Bacteria.p__Actinobacteria.c__Actinobacteria.o__Nakamurellales.f__Nakamurellaceae.g__Nakamurella	0.0685243	-0.522514	0.444796	0.656721	0.934745	-5.78491
k__Bacteria.p__Proteobacteria.c__Gammaproteobacteria.g__Thiolapillus	-0.0249187	-0.274461	-0.444786	0.656728	0.934745	-5.78491
k__Bacteria.p__Proteobacteria.c__Betaproteobacteria.o__Burkholderiales.f__Comamonadaceae.g__Limnohabitans	0.111748	4.10314	0.444785	0.656729	0.934745	-5.78491
k__Bacteria.p__Actinobacteria.c__Rubrobacteria.o__Rubrobacterales.f__Rubrobacteraceae.g__Rubrobacter	0.0761852	-0.288868	0.443773	0.65746	0.934745	-5.78533
k__Bacteria.p__Actinobacteria.c__Actinobacteria.o__Corynebacteriales.g__Hoyosella	0.0137149	-0.423736	0.442641	0.658277	0.934745	-5.78579
k__Bacteria.p__Proteobacteria.c__Gammaproteobacteria.o__Xanthomonadales.f__Xanthomonadaceae.g__Luteimonas	0.0806601	1.70882	0.44172	0.658943	0.934745	-5.78617
k__Archaea.p__Euryarchaeota.c__Methanococci.o__Methanococcales.f__Methanococcaceae.g__Methanococcus	0.081458	3.08926	0.441586	0.65904	0.934745	-5.78623
k__Bacteria.p__Proteobacteria.c__Alphaproteobacteria.o__Caulobacterales.f__Caulobacteraceae.g__Woodsholea	0.016336	-0.495157	0.440847	0.659574	0.934745	-5.78653
k__Bacteria.p__Chlorobi.c__Chlorobia.o__Chlorobiales.f__Chlorobiaceae.g__Chloroherpeton	0.0175818	-0.553715	0.440182	0.660056	0.934745	-5.7868
k__Bacteria.p__Proteobacteria.c__Betaproteobacteria.o__Neisseriales.f__Neisseriaceae.g__Neisseria	-0.0501411	13.6036	-0.437917	0.661695	0.935095	-5.78772
k__Bacteria.p__Actinobacteria.c__Actinobacteria.o__Frankiales.f__Sporichthyaceae.g__Sporichthya	-0.0569312	-0.266729	-0.437625	0.661907	0.935095	-5.78784
k__Bacteria.p__Proteobacteria.c__Alphaproteobacteria.o__Rhodospirillales.f__Rhodospirillaceae.g__Fodinicurvata	-0.07439	4.04201	-0.436673	0.662597	0.935095	-5.78822
k__Bacteria.p__Firmicutes.c__Bacilli.o__Bacillales.f__Paenibacillaceae.g__Thermobacillus	-0.0510349	0.140028	-0.435985	0.663095	0.935095	-5.7885
k__Bacteria.p__Actinobacteria.c__Actinobacteria.g__Thermobispora	-0.0370346	-0.426922	-0.435102	0.663735	0.935095	-5.78885
k__Bacteria.p__Proteobacteria.c__Gammaproteobacteria.o__Pasteurellales.f__Pasteurellaceae.g__Muribacter	-0.0357024	-0.515259	-0.435089	0.663745	0.935095	-5.78886
k__Bacteria.p__Proteobacteria.c__Betaproteobacteria.o__Rhodocyclales.f__Rhodocyclaceae.g__Thauera	0.0784606	-2.24818	0.433638	0.664798	0.935769	-5.78944
k__Bacteria.p__Cyanobacteria.o__Chroococcales.g__Synechococcus	-0.0535884	5.48554	-0.430974	0.666732	0.937682	-5.79051
k__Bacteria.p__Proteobacteria.c__Gammaproteobacteria.o__Cellvibrionales.f__Porticoccaceae.g__Porticoccus	-0.0253161	-0.359965	-0.428434	0.668578	0.937703	-5.79152
k__Bacteria.p__Proteobacteria.c__Gammaproteobacteria.o__Enterobacteriales.f__Enterobacteriaceae.g__Candidatus_Ishikawaella	0.0471714	-0.389167	0.426821	0.669751	0.937703	-5.79215
k__Bacteria.p__Proteobacteria.c__Gammaproteobacteria.o__Alteromonadales.f__Alteromonadaceae.g__Marinobacter	-0.0770038	4.07981	-0.426376	0.670075	0.937703	-5.79233
k__Bacteria.p__Cyanobacteria.o__Oscillatoriales.g__Planktothrix	0.0553188	1.57428	0.426191	0.67021	0.937703	-5.7924
k__Bacteria.p__Actinobacteria.c__Actinobacteria.o__Micrococcales.f__Micrococcaceae.g__Paeniglutamicibacter	0.0315952	-0.307818	0.423156	0.672421	0.937703	-5.7936
k__Bacteria.p__Actinobacteria.c__Actinobacteria.o__Pseudonocardiales.f__Pseudonocardiaceae.g__Lentzea	-0.0365635	-0.419489	-0.422498	0.672901	0.937703	-5.79385
k__Bacteria.p__Firmicutes.c__Bacilli.o__Bacillales.f__Bacillaceae.g__Caldalkalibacillus	-0.0681135	0.93615	-0.421265	0.6738	0.937703	-5.79433
k__Bacteria.p__Bacteroidetes.c__Flavobacteriia.o__Flavobacteriales.f__Flavobacteriaceae.g__Empedobacter	0.0856239	0.735592	0.420602	0.674283	0.937703	-5.79459
k__Bacteria.p__Proteobacteria.c__Deltaproteobacteria.o__Desulfobacterales.f__Desulfobacteraceae.g__Desulfobacterium	-0.0399211	1.71885	-0.419944	0.674764	0.937703	-5.79485
k__Bacteria.p__Proteobacteria.c__Gammaproteobacteria.o__Enterobacteriales.f__Enterobacteriaceae.g__Photorhabdus	0.0684497	2.52043	0.419903	0.674794	0.937703	-5.79486
k__Bacteria.p__Firmicutes.c__Tissierellia.o__Tissierellales.f__Peptoniphilaceae.g__Parvimonas	-0.0658482	6.91885	-0.419686	0.674952	0.937703	-5.79495
k__Bacteria.p__Cyanobacteria.o__Chroococcales.g__Gloeocapsa	0.0638101	-1.21483	0.419427	0.675141	0.937703	-5.79505
k__Bacteria.p__Actinobacteria.c__Actinobacteria.o__Micrococcales.f__Cellulomonadaceae.g__Cellulomonas	-0.0794272	2.75412	-0.417275	0.676713	0.937703	-5.79588
k__Bacteria.p__Proteobacteria.c__Gammaproteobacteria.o__Chromatiales.f__Ectothiorhodospiraceae.g__Arhodomonas	-0.0437861	-0.487295	-0.416224	0.677481	0.937703	-5.79629
k__Bacteria.p__Proteobacteria.c__Betaproteobacteria.o__Burkholderiales.f__Comamonadaceae.g__Alicycliphilus	-0.0734526	-1.58853	-0.416222	0.677483	0.937703	-5.79629
k__Bacteria.p__Proteobacteria.c__Alphaproteobacteria.o__Rhizobiales.f__Bradyrhizobiaceae.g__Bosea	0.0587223	2.13978	0.415695	0.677868	0.937703	-5.79649
k__Bacteria.p__Proteobacteria.c__Alphaproteobacteria.o__Rhizobiales.f__Bradyrhizobiaceae.g__Salinarimonas	0.044365	-0.84392	0.415434	0.678059	0.937703	-5.79659
k__Bacteria.p__Bacteroidetes.c__Cytophagia.o__Cytophagales.f__Flammeovirgaceae.g__Cesiribacter	0.0317448	-0.309965	0.414975	0.678394	0.937703	-5.79677
k__Bacteria.p__Proteobacteria.c__Alphaproteobacteria.o__Rhodobacterales.f__Rhodobacteraceae.g__Pseudooceanicola	0.0345306	-0.751934	0.414919	0.678436	0.937703	-5.79679
k__Bacteria.p__Actinobacteria.c__Actinobacteria.o__Micromonosporales.f__Micromonosporaceae.g__Verrucosispora	0.0336081	0.468446	0.414467	0.678766	0.937703	-5.79696
k__Bacteria.p__Actinobacteria.c__Actinobacteria.o__Actinopolysporales.f__Actinopolysporaceae.g__Actinopolyspora	0.0391592	-0.602958	0.414382	0.678828	0.937703	-5.79699
k__Bacteria.p__Proteobacteria.c__Gammaproteobacteria.o__Enterobacteriales.f__Enterobacteriaceae.g__Candidatus_Riesia	-0.0307218	-0.679413	-0.410135	0.681938	0.94087	-5.79861
k__Bacteria.p__Bacteroidetes.c__Bacteroidia.o__Bacteroidales.f__Prevotellaceae.g__Paraprevotella	-0.0638332	9.49057	-0.408918	0.68283	0.94087	-5.79907
k__Bacteria.p__Proteobacteria.c__Alphaproteobacteria.o__Rhizobiales.f__Rhizobiaceae.g__Rhizobium	0.0263272	9.2591	0.40869	0.682998	0.94087	-5.79916
k__Bacteria.p__Firmicutes.c__Clostridia.o__Clostridiales.g__Levyella	-0.0451283	-0.449625	-0.407372	0.683964	0.94087	-5.79966
k__Bacteria.p__Proteobacteria.c__Alphaproteobacteria.o__Rhizobiales.f__Methylocystaceae.g__Terasakiella	-0.0255148	-0.140369	-0.406379	0.684693	0.94087	-5.80003
k__Bacteria.p__Actinobacteria.c__Actinobacteria.o__Propionibacteriales.f__Propionibacteriaceae.g__Granulicoccus	-0.0432021	-0.324718	-0.406176	0.684842	0.94087	-5.80011
k__Bacteria.p__Proteobacteria.c__Alphaproteobacteria.o__Rhodobacterales.f__Rhodobacteraceae.g__Aestuariivita	0.0177798	-0.63342	0.405741	0.685161	0.94087	-5.80027
k__Bacteria.p__Proteobacteria.c__Deltaproteobacteria.o__Desulfurellales.f__Desulfurellaceae.g__Desulfurella	0.0409099	-0.596991	0.404785	0.685864	0.941042	-5.80063
k__Bacteria.p__Firmicutes.c__Bacilli.o__Bacillales.f__Bacillales_Family_X._Incertae_Sedis.g__Thermicanus	-0.0551168	-0.561625	-0.401687	0.68814	0.942436	-5.80178
k__Bacteria.p__Proteobacteria.c__Alphaproteobacteria.o__Rhizobiales.f__Rhizobiaceae.g__Ensifer	-0.0842287	5.13922	-0.400087	0.689317	0.942436	-5.80238
k__Bacteria.p__Proteobacteria.c__Alphaproteobacteria.o__Rhodobacterales.f__Rhodobacteraceae.g__Sedimentitalea	-0.0180769	-0.395567	-0.400052	0.689343	0.942436	-5.80239
k__Bacteria.p__Proteobacteria.c__Alphaproteobacteria.o__Rhizobiales.f__Rhodobiaceae.g__Lutibaculum	-0.0266416	-0.437784	-0.399768	0.689552	0.942436	-5.8025
k__Bacteria.p__Actinobacteria.c__Actinobacteria.o__Micrococcales.f__Promicromonosporaceae.g__Isoptericola	0.0432101	-0.234987	0.399471	0.689771	0.942436	-5.80261
k__Bacteria.p__Proteobacteria.c__Gammaproteobacteria.o__Enterobacteriales.f__Enterobacteriaceae.g__Pectobacterium	0.0699818	3.61321	0.396712	0.691803	0.944118	-5.80362
k__Bacteria.p__Proteobacteria.c__Deltaproteobacteria.o__Desulfovibrionales.f__Desulfovibrionaceae.g__Desulfocurvus	0.0329212	-0.913212	0.395891	0.692408	0.944118	-5.80392
k__Bacteria.p__Proteobacteria.c__Alphaproteobacteria.o__Rhodospirillales.f__Rhodospirillaceae.g__Magnetospira	0.036574	-0.576444	0.395441	0.69274	0.944118	-5.80409
k__Bacteria.p__Proteobacteria.c__Gammaproteobacteria.o__Chromatiales.f__Chromatiaceae.g__Allochromatium	0.024243	-0.739481	0.391734	0.695475	0.94582	-5.80544
k__Bacteria.p__Actinobacteria.c__Actinobacteria.o__Streptosporangiales.f__Streptosporangiaceae.g__Planomonospora	0.0263517	-0.550164	0.391522	0.695631	0.94582	-5.80551
k__Bacteria.p__Proteobacteria.c__Betaproteobacteria.o__Hydrogenophilales.f__Hydrogenophilaceae.g__Thiobacillus	-0.0425705	-0.834439	-0.39093	0.696068	0.94582	-5.80573
k__Bacteria.p__Proteobacteria.c__Betaproteobacteria.o__Burkholderiales.f__Comamonadaceae.g__Caenimonas	0.0501629	-0.935579	0.390604	0.696309	0.94582	-5.80584
k__Bacteria.p__Proteobacteria.c__Gammaproteobacteria.o__Chromatiales.f__Chromatiaceae.g__Nitrosococcus	-0.0810006	3.99753	-0.389485	0.697136	0.946154	-5.80625
k__Bacteria.p__Proteobacteria.c__Deltaproteobacteria.o__Bdellovibrionales.f__Bacteriovoracaceae.g__Bacteriovorax	-0.0431611	-0.589999	-0.385986	0.699723	0.948876	-5.8075
k__Bacteria.p__Proteobacteria.c__Betaproteobacteria.o__Methylophilales.f__Methylophilaceae.g__Candidatus_Methylopumilus	0.0563236	0.188284	0.383303	0.70171	0.950198	-5.80846
k__Bacteria.p__Proteobacteria.c__Betaproteobacteria.o__Rhodocyclales.f__Rhodocyclaceae.g__Uliginosibacterium	0.0401299	0.473472	0.381821	0.702807	0.950198	-5.80898
k__Bacteria.p__Proteobacteria.c__Gammaproteobacteria.o__Enterobacteriales.f__Enterobacteriaceae.g__Salmonella	0.0299387	14.0324	0.381629	0.70295	0.950198	-5.80905
k__Bacteria.p__Actinobacteria.c__Acidimicrobiia.o__Acidimicrobiales.f__Acidimicrobiaceae.g__Acidithrix	0.0842851	4.63985	0.380708	0.703633	0.950198	-5.80937
k__Bacteria.p__Cyanobacteria.o__Chroococcales.g__Chamaesiphon	0.084526	4.40793	0.380402	0.70386	0.950198	-5.80948
k__Bacteria.p__Actinobacteria.c__Actinobacteria.o__Actinomycetales.f__Actinomycetaceae.g__Arcanobacterium	0.0460185	-0.0768931	0.379949	0.704196	0.950198	-5.80964
k__Bacteria.p__Firmicutes.c__Clostridia.o__Halanaerobiales.f__Halobacteroidaceae.g__Halobacteroides	-0.0221823	-0.375519	-0.378744	0.70509	0.950426	-5.81006
k__Bacteria.p__Proteobacteria.c__Gammaproteobacteria.o__Vibrionales.f__Vibrionaceae.g__Vibrio	0.0259074	12.9535	0.37687	0.706481	0.950426	-5.81072
k__Bacteria.p__Chloroflexi.c__Anaerolineae.o__Anaerolineales.f__Anaerolineaceae.g__Ornatilinea	-0.0208722	-0.489751	-0.376663	0.706634	0.950426	-5.81079
k__Bacteria.p__Proteobacteria.c__Betaproteobacteria.o__Burkholderiales.f__Comamonadaceae.g__Xenophilus	0.0599229	-1.88387	0.376579	0.706697	0.950426	-5.81082
k__Bacteria.p__Proteobacteria.c__Betaproteobacteria.o__Burkholderiales.f__Comamonadaceae.g__Delftia	-0.0824554	2.33514	-0.373223	0.709191	0.952857	-5.81198
k__Bacteria.p__Thermotogae.c__Thermotogae.o__Mesoaciditogales.f__Mesoaciditogaceae.g__Mesoaciditoga	-0.0203923	-0.424064	-0.372573	0.709674	0.952857	-5.81221
k__Bacteria.p__Proteobacteria.c__Gammaproteobacteria.o__Alteromonadales.f__Alteromonadaceae.g__Catenovulum	0.0135131	-0.461548	0.371302	0.710619	0.953341	-5.81265
k__Bacteria.p__Proteobacteria.c__Betaproteobacteria.o__Burkholderiales.f__Comamonadaceae.g__Curvibacter	-0.10937	0.472816	-0.368531	0.712683	0.954603	-5.81359
k__Bacteria.p__Proteobacteria.c__Alphaproteobacteria.o__Rhodobacterales.f__Rhodobacteraceae.g__Maribius	0.0260503	-0.963441	0.367191	0.713681	0.954603	-5.81405
k__Archaea.p__Euryarchaeota.c__Halobacteria.o__Natrialbales.f__Natrialbaceae.g__Haloterrigena	-0.0585705	6.47042	-0.367161	0.713703	0.954603	-5.81406
k__Bacteria.p__Cyanobacteria.o__Stigonematales.g__Mastigocladopsis	0.0250961	-0.553984	0.366122	0.714478	0.954603	-5.81441
k__Bacteria.p__Proteobacteria.c__Alphaproteobacteria.o__Rhizobiales.f__Bradyrhizobiaceae.g__Bradyrhizobium	-0.0350983	8.33759	-0.365627	0.714847	0.954603	-5.81458
k__Bacteria.p__Firmicutes.c__Clostridia.o__Clostridiales.f__Heliobacteriaceae.g__Heliobacterium	0.0312013	-0.301709	0.365323	0.715073	0.954603	-5.81468
k__Bacteria.p__Armatimonadetes.c__Chthonomonadetes.o__Chthonomonadales.f__Chthonomonadaceae.g__Chthonomonas	0.0391456	-0.171516	0.363709	0.716278	0.954682	-5.81523
k__Bacteria.p__Proteobacteria.c__Gammaproteobacteria.o__Methylococcales.f__Methylococcaceae.g__Methylomicrobium	0.0707654	-0.0316946	0.361031	0.718277	0.954682	-5.81612
k__Bacteria.p__Bacteroidetes.c__Bacteroidia.o__Bacteroidales.f__Porphyromonadaceae.g__Tannerella	-0.08072	1.05017	-0.360967	0.718324	0.954682	-5.81615
k__Bacteria.p__Deferribacteres.c__Deferribacteres.o__Deferribacterales.f__Deferribacteraceae.g__Denitrovibrio	-0.0208578	-0.421071	-0.36092	0.71836	0.954682	-5.81616
k__Bacteria.p__Proteobacteria.c__Alphaproteobacteria.o__Rhizobiales.f__Phyllobacteriaceae.g__Paramesorhizobium	0.0352661	-0.681929	0.360704	0.718521	0.954682	-5.81623
k__Bacteria.p__Chloroflexi.c__Thermomicrobia.o__Thermomicrobiales.f__Thermomicrobiaceae.g__Thermomicrobium	-0.019665	-0.359954	-0.360536	0.718647	0.954682	-5.81629
k__Bacteria.p__Actinobacteria.c__Actinobacteria.o__Corynebacteriales.f__Nocardiaceae.g__Smaragdicoccus	-0.0495341	0.993884	-0.359107	0.719714	0.95505	-5.81677
k__Bacteria.p__Proteobacteria.c__Betaproteobacteria.o__Burkholderiales.g__Mitsuaria	0.0575913	-1.44258	0.358517	0.720155	0.95505	-5.81696
k__Bacteria.p__Proteobacteria.c__Alphaproteobacteria.o__Rhodobacterales.f__Rhodobacteraceae.g__Falsirhodobacter	0.0388984	4.13786	0.356008	0.722032	0.95505	-5.81779
k__Bacteria.p__Fusobacteria.c__Fusobacteriia.o__Fusobacteriales.f__Leptotrichiaceae.g__Sebaldella	-0.0401244	1.40953	-0.355825	0.722169	0.95505	-5.81785
k__Bacteria.p__Actinobacteria.c__Actinobacteria.o__Micrococcales.f__Microbacteriaceae.g__Microterricola	0.0221059	-0.474266	0.354535	0.723134	0.95505	-5.81827
k__Bacteria.p__Actinobacteria.c__Actinobacteria.o__Micrococcales.f__Dermacoccaceae.g__Demetria	-0.031905	-0.0806645	-0.354384	0.723248	0.95505	-5.81832
k__Bacteria.p__Proteobacteria.c__Alphaproteobacteria.o__Rhodobacterales.f__Rhodobacteraceae.g__Puniceibacterium	-0.0130254	-0.393679	-0.353497	0.723912	0.95505	-5.81861
k__Bacteria.p__Cyanobacteria.o__Chroococcales.g__Neosynechococcus	0.0230419	-0.360684	0.352931	0.724336	0.95505	-5.8188
k__Bacteria.p__Planctomycetes.c__Planctomycetia.o__Planctomycetales.f__Planctomycetaceae.g__Gimesia	0.0291132	0.625354	0.352803	0.724432	0.95505	-5.81884
k__Bacteria.p__Cyanobacteria.o__Nostocales.f__Nostocaceae.g__Cylindrospermum	0.0601905	-0.76756	0.352333	0.724784	0.95505	-5.81899
k__Archaea.p__Euryarchaeota.c__Methanomicrobia.o__Methanosarcinales.f__Methanosarcinaceae.g__Methanococcoides	0.0468835	2.51111	0.351291	0.725565	0.955308	-5.81933
k__Bacteria.p__Proteobacteria.c__Gammaproteobacteria.o__Chromatiales.f__Ectothiorhodospiraceae.g__Alkalilimnicola	0.0186078	-0.44867	0.349898	0.726609	0.955418	-5.81979
k__Bacteria.p__Spirochaetes.c__Spirochaetia.o__Spirochaetales.f__Spirochaetaceae.g__Salinispira	-0.0122427	-0.457569	-0.347484	0.72842	0.955418	-5.82056
k__Bacteria.p__Chloroflexi.c__Anaerolineae.o__Anaerolineales.f__Anaerolineaceae.g__Levilinea	-0.0462389	0.801752	-0.34695	0.728821	0.955418	-5.82074
k__Bacteria.p__Actinobacteria.c__Actinobacteria.o__Pseudonocardiales.f__Pseudonocardiaceae.g__Saccharothrix	-0.061176	-0.332523	-0.345368	0.730009	0.955418	-5.82124
k__Bacteria.p__Firmicutes.c__Bacilli.o__Lactobacillales.f__Enterococcaceae.g__Melissococcus	0.017337	-0.752656	0.344085	0.730973	0.955418	-5.82165
k__Bacteria.p__Proteobacteria.c__Gammaproteobacteria.o__Enterobacteriales.f__Enterobacteriaceae.g__Cedecea	-0.046246	-0.914966	-0.343467	0.731437	0.955418	-5.82185
k__Bacteria.p__Bacteroidetes.c__Flavobacteriia.o__Flavobacteriales.f__Flavobacteriaceae.g__Flaviramulus	-0.0163752	-1.42047	-0.342856	0.731896	0.955418	-5.82204
k__Bacteria.p__Actinobacteria.c__Actinobacteria.o__Micrococcales.f__Intrasporangiaceae.g__Terrabacter	-0.0303567	16.5707	-0.341367	0.733016	0.955418	-5.82251
k__Bacteria.p__Bacteroidetes.c__Flavobacteriia.o__Flavobacteriales.f__Flavobacteriaceae.g__Flagellimonas	-0.0113091	-0.537118	-0.341008	0.733286	0.955418	-5.82263
k__Archaea.p__Crenarchaeota.c__Thermoprotei.o__Thermoproteales.f__Thermoproteaceae.g__Vulcanisaeta	-0.00791756	-0.414417	-0.339388	0.734505	0.955418	-5.82314
k__Bacteria.p__Proteobacteria.c__Gammaproteobacteria.o__Chromatiales.f__Ectothiorhodospiraceae.g__Spiribacter	0.0418605	-0.319764	0.338496	0.735177	0.955418	-5.82342
k__Bacteria.p__Firmicutes.c__Clostridia.o__Clostridiales.f__Peptococcaceae.g__Dehalobacter	-0.0479241	-2.68245	-0.338426	0.735229	0.955418	-5.82344
k__Bacteria.p__Actinobacteria.c__Actinobacteria.o__Geodermatophilales.f__Geodermatophilaceae.g__Blastococcus	0.0685757	8.24411	0.337876	0.735644	0.955418	-5.82361
k__Bacteria.p__Proteobacteria.c__Alphaproteobacteria.g__Thermopetrobacter	0.0394062	-0.787307	0.337046	0.736268	0.955418	-5.82387
k__Bacteria.p__Proteobacteria.c__Alphaproteobacteria.o__Rhodobacterales.f__Rhodobacteraceae.g__Roseivivax	-0.0364721	-0.409989	-0.336302	0.736829	0.955418	-5.8241
k__Bacteria.p__Proteobacteria.c__Gammaproteobacteria.o__Enterobacteriales.f__Enterobacteriaceae.g__Leminorella	0.0202479	-0.678507	0.335929	0.737109	0.955418	-5.82422
k__Bacteria.p__Firmicutes.c__Clostridia.o__Thermoanaerobacterales.f__Thermoanaerobacteraceae.g__Tepidanaerobacter	-0.026801	1.05414	-0.335346	0.737549	0.955418	-5.8244
k__Bacteria.p__Bacteroidetes.c__Flavobacteriia.o__Flavobacteriales.f__Flavobacteriaceae.g__Aquimarina	-0.0407401	9.94393	-0.334064	0.738516	0.955418	-5.82479
k__Archaea.p__Euryarchaeota.c__Thermoplasmata.o__Methanomassiliicoccales.f__Methanomassiliicoccaceae.g__Candidatus_Methanoplasma	0.0218041	-1.12148	0.33381	0.738707	0.955418	-5.82487
k__Bacteria.p__Proteobacteria.c__Betaproteobacteria.o__Burkholderiales.g__Paucibacter	0.0532964	-1.90275	0.332536	0.739668	0.955418	-5.82527
k__Archaea.p__Euryarchaeota.c__Halobacteria.o__Natrialbales.f__Natrialbaceae.g__Halovivax	0.0508939	7.57711	0.332429	0.739749	0.955418	-5.8253
k__Archaea.p__Euryarchaeota.c__Methanomicrobia.o__Methanomicrobiales.f__Methanomicrobiaceae.g__Methanoculleus	0.0136612	-0.172373	0.332176	0.739939	0.955418	-5.82538
k__Bacteria.p__Proteobacteria.c__Gammaproteobacteria.o__Oceanospirillales.f__Oceanospirillaceae.g__Nitrincola	0.0193959	-0.286409	0.331625	0.740355	0.955418	-5.82555
k__Bacteria.p__Cyanobacteria.o__Pleurocapsales.g__Xenococcus	-0.0511577	4.73594	-0.331244	0.740642	0.955418	-5.82566
k__Bacteria.p__Proteobacteria.c__Betaproteobacteria.o__Neisseriales.f__Neisseriaceae.g__Eikenella	0.0377797	-0.00649256	0.330662	0.741082	0.955418	-5.82584
k__Bacteria.p__Proteobacteria.c__Gammaproteobacteria.o__Pseudomonadales.f__Moraxellaceae.g__Alkanindiges	0.0477349	0.339429	0.328997	0.742339	0.955418	-5.82635
k__Bacteria.p__Actinobacteria.c__Actinobacteria.o__Corynebacteriales.f__Corynebacteriaceae.g__Turicella	0.0849344	0.0237928	0.328134	0.742991	0.955418	-5.82661
k__Bacteria.p__Acidobacteria.c__Acidobacteriia.o__Acidobacteriales.f__Acidobacteriaceae.g__Terriglobus	-0.0652611	4.34369	-0.327611	0.743386	0.955418	-5.82677
k__Bacteria.p__Proteobacteria.c__Alphaproteobacteria.o__Rhizobiales.f__Hyphomicrobiaceae.g__Maritalea	0.0185095	-0.395923	0.325346	0.745098	0.955418	-5.82745
k__Bacteria.p__Bacteroidetes.o__Bacteroidetes_Order_II._Incertae_sedis.f__Rhodothermaceae.g__Salinibacter	-0.0167079	-0.454638	-0.324141	0.74601	0.955418	-5.82782
k__Bacteria.p__Proteobacteria.c__Betaproteobacteria.o__Rhodocyclales.f__Rhodocyclaceae.g__Azovibrio	0.0250948	-2.62286	0.324127	0.74602	0.955418	-5.82782
k__Bacteria.p__Proteobacteria.c__Gammaproteobacteria.o__Pseudomonadales.f__Pseudomonadaceae.g__Pseudomonas	0.0265712	16.4043	0.323478	0.746511	0.955418	-5.82801
k__Bacteria.p__Actinobacteria.c__Acidimicrobiia.o__Acidimicrobiales.f__Acidimicrobiaceae.g__Ferrimicrobium	0.0487068	1.36681	0.322058	0.747586	0.955418	-5.82844
k__Bacteria.p__Actinobacteria.c__Thermoleophilia.o__Solirubrobacterales.f__Conexibacteraceae.g__Conexibacter	-0.0550878	0.264371	-0.320406	0.748837	0.955418	-5.82893
k__Bacteria.p__Proteobacteria.c__Alphaproteobacteria.o__Rhizobiales.f__Bradyrhizobiaceae.g__Nitrobacter	0.0451751	0.875949	0.320041	0.749113	0.955418	-5.82904
k__Bacteria.p__Chloroflexi.c__Chloroflexia.o__Chloroflexales.f__Oscillochloridaceae.g__Oscillochloris	-0.0199928	-0.441784	-0.318507	0.750276	0.955418	-5.82949
k__Bacteria.p__Firmicutes.c__Clostridia.o__Clostridiales.f__Ruminococcaceae.g__Ethanoligenens	-0.0502879	-0.21366	-0.318291	0.750439	0.955418	-5.82955
k__Bacteria.p__Proteobacteria.c__Alphaproteobacteria.g__Candidatus_Puniceispirillum	0.0211114	-0.363186	0.316783	0.751582	0.955418	-5.83
k__Bacteria.p__Firmicutes.c__Bacilli.o__Bacillales.f__Planococcaceae.g__Kurthia	-0.024261	10.7967	-0.316588	0.75173	0.955418	-5.83005
k__Bacteria.p__Proteobacteria.c__Gammaproteobacteria.o__Nevskiales.f__Sinobacteraceae.g__Steroidobacter	-0.0375589	-0.180773	-0.316297	0.751951	0.955418	-5.83014
k__Archaea.p__Euryarchaeota.c__Halobacteria.o__Haloferacales.f__Haloferacaceae.g__Halorubrum	0.0575802	5.0468	0.31566	0.752434	0.955418	-5.83033
k__Bacteria.p__Bacteroidetes.c__Flavobacteriia.o__Flavobacteriales.f__Flavobacteriaceae.g__Zhouia	-0.0244945	2.06372	-0.312441	0.754877	0.955418	-5.83126
k__Bacteria.p__Proteobacteria.c__Deltaproteobacteria.o__Desulfarculales.f__Desulfarculaceae.g__Dethiosulfatarculus	-0.0451881	1.26556	-0.312056	0.755169	0.955418	-5.83137
k__Bacteria.p__Proteobacteria.c__Deltaproteobacteria.o__Desulfovibrionales.f__Desulfohalobiaceae.g__Desulfohalobium	-0.0162567	-0.385713	-0.311469	0.755615	0.955418	-5.83154
k__Bacteria.p__Proteobacteria.c__Deltaproteobacteria.o__Syntrophobacterales.f__Syntrophaceae.g__Syntrophus	-0.0135354	-0.409416	-0.311408	0.755661	0.955418	-5.83156
k__Bacteria.p__Bacteroidetes.c__Cytophagia.o__Cytophagales.f__Flammeovirgaceae.g__Marivirga	-0.0199056	-0.647057	-0.311215	0.755808	0.955418	-5.83161
k__Bacteria.p__Proteobacteria.c__Alphaproteobacteria.o__Rickettsiales.f__Rickettsiaceae.g__Orientia	0.0397896	1.35098	0.310852	0.756084	0.955418	-5.83172
k__Bacteria.p__Aquificae.c__Aquificae.o__Aquificales.f__Hydrogenothermaceae.g__Sulfurihydrogenibium	-0.0525267	1.6405	-0.310625	0.756256	0.955418	-5.83178
k__Bacteria.p__Nitrospirae.c__Nitrospira.o__Nitrospirales.f__Nitrospiraceae.g__Candidatus_Magnetobacterium	0.0222857	1.78211	0.310047	0.756695	0.955418	-5.83195
k__Bacteria.p__Firmicutes.c__Clostridia.o__Clostridiales.f__Clostridiales_Family_XVII._Incertae_Sedis.g__Thermaerobacter	-0.0272404	-0.139024	-0.30985	0.756845	0.955418	-5.83201
k__Archaea.p__Thaumarchaeota.g__Candidatus_Nitrosopelagicus	0.0440309	8.00035	0.308985	0.757502	0.955418	-5.83225
k__Bacteria.p__Bacteroidetes.c__Flavobacteriia.o__Flavobacteriales.f__Flavobacteriaceae.g__Cellulophaga	-0.0416264	-0.212628	-0.308868	0.757591	0.955418	-5.83229
k__Bacteria.p__Proteobacteria.c__Alphaproteobacteria.o__Rhizobiales.f__Hyphomicrobiaceae.g__Rhodoplanes	-0.0502489	2.70897	-0.307418	0.758694	0.955418	-5.8327
k__Bacteria.p__Actinobacteria.c__Actinobacteria.o__Glycomycetales.f__Glycomycetaceae.g__Haloglycomyces	0.0097108	-0.34935	0.30439	0.760998	0.955418	-5.83356
k__Bacteria.p__Cyanobacteria.o__Oscillatoriales.g__Oscillatoria	0.0585115	3.15505	0.304298	0.761068	0.955418	-5.83358
k__Bacteria.p__Cyanobacteria.o__Prochlorales.f__Prochlorotrichaceae.g__Prochlorothrix	-0.0236851	-0.632219	-0.303079	0.761995	0.955418	-5.83393
k__Bacteria.p__Proteobacteria.c__Gammaproteobacteria.o__Pasteurellales.f__Pasteurellaceae.g__Necropsobacter	-0.0783907	2.67782	-0.302349	0.762551	0.955418	-5.83413
k__Bacteria.p__Firmicutes.c__Negativicutes.o__Selenomonadales.f__Sporomusaceae.g__Acetonema	-0.0455832	0.24266	-0.300844	0.763698	0.955418	-5.83455
k__Bacteria.p__Proteobacteria.c__Alphaproteobacteria.o__Rhizobiales.f__Rhodobiaceae.g__Tepidicaulis	-0.0306777	-0.035085	-0.300694	0.763813	0.955418	-5.83459
k__Bacteria.p__Firmicutes.c__Erysipelotrichia.o__Erysipelotrichales.f__Erysipelotrichaceae.g__Faecalibaculum	0.0553053	1.46263	0.300019	0.764327	0.955418	-5.83478
k__Bacteria.p__Actinobacteria.c__Actinobacteria.o__Propionibacteriales.f__Nocardioidaceae.g__Marmoricola	-0.0604758	0.189285	-0.29987	0.76444	0.955418	-5.83482
k__Bacteria.p__Proteobacteria.c__Gammaproteobacteria.o__Chromatiales.f__Chromatiaceae.g__Thiocapsa	-0.0253958	-0.401943	-0.299342	0.764843	0.955418	-5.83497
k__Bacteria.p__Proteobacteria.c__Alphaproteobacteria.o__Rhizobiales.f__Hyphomicrobiaceae.g__Prosthecomicrobium	-0.0303461	0.359776	-0.298733	0.765307	0.955418	-5.83514
k__Bacteria.p__Firmicutes.c__Bacilli.o__Bacillales.g__Gemella	0.0737603	1.4081	0.297411	0.766315	0.955418	-5.8355
k__Bacteria.p__Actinobacteria.c__Actinobacteria.o__Corynebacteriales.f__Nocardiaceae.g__Rhodococcus	-0.0305442	6.07587	-0.295713	0.76761	0.955418	-5.83597
k__Bacteria.p__Actinobacteria.c__Actinobacteria.o__Pseudonocardiales.f__Pseudonocardiaceae.g__Prauserella	-0.054608	0.801895	-0.294277	0.768707	0.955418	-5.83636
k__Bacteria.p__Proteobacteria.c__Alphaproteobacteria.o__Rhodobacterales.f__Rhodobacteraceae.g__Nesiotobacter	0.00854809	-0.523326	0.293845	0.769037	0.955418	-5.83648
k__Bacteria.p__Bacteroidetes.c__Cytophagia.o__Cytophagales.f__Cyclobacteriaceae.g__Indibacter	0.0592209	3.0923	0.292908	0.769753	0.955418	-5.83673
k__Bacteria.p__Proteobacteria.c__Betaproteobacteria.o__Burkholderiales.f__Burkholderiaceae.g__Cupriavidus	-0.03908	3.77342	-0.292847	0.769799	0.955418	-5.83675
k__Bacteria.p__Proteobacteria.c__Betaproteobacteria.o__Burkholderiales.f__Alcaligenaceae.g__Taylorella	-0.0273597	-0.0243082	-0.29242	0.770125	0.955418	-5.83686
k__Bacteria.p__Proteobacteria.c__Gammaproteobacteria.o__Enterobacteriales.f__Enterobacteriaceae.g__Escherichia	-0.0237826	15.0399	-0.292197	0.770295	0.955418	-5.83692
k__Bacteria.p__Proteobacteria.c__Gammaproteobacteria.o__Oceanospirillales.f__Oleiphilaceae.g__Oleiphilus	-0.0264208	-0.404105	-0.292003	0.770443	0.955418	-5.83697
k__Bacteria.p__Proteobacteria.c__Alphaproteobacteria.o__Rhizobiales.f__Beijerinckiaceae.g__Methylocapsa	0.0350778	-0.312362	0.291614	0.770741	0.955418	-5.83708
k__Bacteria.p__Proteobacteria.c__Alphaproteobacteria.o__Rickettsiales.f__Rickettsiaceae.g__Rickettsia	-0.0228392	10.9416	-0.289452	0.772393	0.955418	-5.83766
k__Bacteria.p__Bacteroidetes.c__Chitinophagia.o__Chitinophagales.f__Saprospiraceae.g__Saprospira	-0.037186	0.578717	-0.289401	0.772433	0.955418	-5.83767
k__Bacteria.p__Bacteroidetes.c__Chitinophagia.o__Chitinophagales.f__Chitinophagaceae.g__Sediminibacterium	0.0740371	0.279153	0.289285	0.772521	0.955418	-5.83771
k__Bacteria.p__Proteobacteria.c__Alphaproteobacteria.o__Rhodobacterales.f__Rhodobacteraceae.g__Rubellimicrobium	0.0572661	1.11797	0.288825	0.772873	0.955418	-5.83783
k__Bacteria.p__Proteobacteria.c__Alphaproteobacteria.o__Sphingomonadales.f__Sphingomonadaceae.g__Sandarakinorhabdus	-0.0405678	0.731713	-0.288206	0.773346	0.955418	-5.83799
k__Bacteria.p__Firmicutes.c__Bacilli.o__Bacillales.f__Bacillaceae.g__Salimicrobium	-0.00795398	-0.452031	-0.288201	0.77335	0.955418	-5.83799
k__Bacteria.p__Proteobacteria.c__Alphaproteobacteria.o__Rhodobacterales.f__Rhodobacteraceae.g__Sulfitobacter	-0.0374353	-0.539814	-0.287145	0.774158	0.955418	-5.83828
k__Bacteria.p__Bacteroidetes.c__Cytophagia.o__Cytophagales.f__Cytophagaceae.g__Cytophaga	-0.0491991	1.86564	-0.286805	0.774418	0.955418	-5.83837
k__Bacteria.p__Actinobacteria.c__Actinobacteria.o__Micrococcales.f__Promicromonosporaceae.g__Promicromonospora	0.0303347	-0.362386	0.286794	0.774426	0.955418	-5.83837
k__Bacteria.p__Proteobacteria.c__Alphaproteobacteria.o__Rhizobiales.f__Phyllobacteriaceae.g__Aquamicrobium	0.010184	-0.405372	0.286362	0.774757	0.955418	-5.83848
k__Bacteria.p__Cyanobacteria.o__Chroococcales.g__Thermosynechococcus	0.012663	-0.448776	0.286194	0.774885	0.955418	-5.83853
k__Bacteria.p__Fusobacteria.c__Fusobacteriia.o__Fusobacteriales.f__Fusobacteriaceae.g__Psychrilyobacter	0.047731	-0.882802	0.28535	0.775531	0.955492	-5.83875
k__Bacteria.p__Proteobacteria.c__Alphaproteobacteria.o__Rhodospirillales.f__Rhodospirillaceae.g__Thalassospira	0.0318603	3.74836	0.282672	0.777582	0.957295	-5.83945
k__Bacteria.p__Synergistetes.c__Synergistia.o__Synergistales.f__Synergistaceae.g__Aminomonas	-0.0159031	-0.44349	-0.279894	0.779711	0.959192	-5.84018
k__Archaea.p__Euryarchaeota.c__Halobacteria.o__Natrialbales.f__Natrialbaceae.g__Salinarchaeum	-0.0237317	3.01943	-0.278167	0.781035	0.960096	-5.84062
k__Bacteria.p__Firmicutes.c__Bacilli.o__Bacillales.f__Bacillaceae.g__Marinococcus	-0.0156654	-0.430972	-0.276036	0.78267	0.961381	-5.84117
k__Bacteria.p__Proteobacteria.c__Deltaproteobacteria.o__Desulfobacterales.f__Desulfobulbaceae.g__Desulfotalea	-0.0568393	3.11176	-0.273283	0.784784	0.962572	-5.84187
k__Bacteria.p__Proteobacteria.c__Gammaproteobacteria.o__Thiotrichales.f__Piscirickettsiaceae.g__Thioalkalimicrobium	0.0114043	-0.551593	0.273235	0.784821	0.962572	-5.84188
k__Bacteria.p__Actinobacteria.c__Coriobacteriia.o__Eggerthellales.f__Eggerthellaceae.g__Cryptobacterium	-0.0245603	-0.496809	-0.272112	0.785684	0.962906	-5.84216
k__Bacteria.p__Proteobacteria.c__Gammaproteobacteria.o__Xanthomonadales.f__Xanthomonadaceae.g__Silanimonas	0.0265562	-1.06916	0.268563	0.788412	0.965015	-5.84305
k__Bacteria.p__Proteobacteria.c__Alphaproteobacteria.o__Rhizobiales.f__Xanthobacteraceae.g__Xanthobacter	-0.0379002	3.21849	-0.26795	0.788883	0.965015	-5.8432
k__Bacteria.p__Actinobacteria.c__Actinobacteria.o__Streptomycetales.f__Streptomycetaceae.g__Streptomyces	0.0223478	13.6009	0.266842	0.789736	0.965015	-5.84348
k__Bacteria.p__Actinobacteria.c__Actinobacteria.o__Streptosporangiales.f__Thermomonosporaceae.g__Actinomadura	-0.0431083	1.74592	-0.265487	0.790779	0.965015	-5.84381
k__Bacteria.p__Proteobacteria.c__Alphaproteobacteria.o__Rhizobiales.f__Rhodobiaceae.g__Amorphus	-0.0232609	-0.286493	-0.263037	0.792665	0.965015	-5.84441
k__Bacteria.p__Bacteroidetes.c__Cytophagia.o__Cytophagales.f__Cyclobacteriaceae.g__Echinicola	0.0233355	0.692959	0.261344	0.793969	0.965015	-5.84482
k__Bacteria.p__Firmicutes.c__Erysipelotrichia.o__Erysipelotrichales.f__Erysipelotrichaceae.g__Erysipelothrix	0.0396882	8.33628	0.261136	0.794129	0.965015	-5.84487
k__Bacteria.p__Firmicutes.c__Clostridia.o__Clostridiales.f__Peptococcaceae.g__Desulfitibacter	-0.0215128	-0.137381	-0.260799	0.794389	0.965015	-5.84495
k__Bacteria.p__Proteobacteria.c__Alphaproteobacteria.o__Sphingomonadales.f__Sphingomonadaceae.g__Sphingorhabdus	-0.0133272	-0.437854	-0.259433	0.795442	0.965015	-5.84528
k__Bacteria.p__Bacteroidetes.c__Chitinophagia.o__Chitinophagales.f__Chitinophagaceae.g__Terrimonas	-0.0375755	-0.033959	-0.256783	0.797486	0.965015	-5.84591
k__Bacteria.p__Actinobacteria.c__Actinobacteria.o__Micrococcales.f__Dermatophilaceae.g__Austwickia	0.0129313	-0.778786	0.256559	0.797658	0.965015	-5.84597
k__Bacteria.p__Proteobacteria.c__Gammaproteobacteria.o__Cellvibrionales.f__Halieaceae.g__Haliea	-0.0205934	-1.98234	-0.255759	0.798275	0.965015	-5.84616
k__Bacteria.p__Actinobacteria.c__Actinobacteria.o__Streptosporangiales.f__Streptosporangiaceae.g__Herbidospora	-0.0470316	2.09647	-0.253584	0.799954	0.965015	-5.84667
k__Bacteria.p__Actinobacteria.c__Coriobacteriia.o__Eggerthellales.f__Eggerthellaceae.g__Slackia	0.025704	-0.634798	0.251631	0.801463	0.965015	-5.84713
k__Bacteria.p__Proteobacteria.c__Betaproteobacteria.o__Burkholderiales.g__Methylibium	0.0556426	-3.10695	0.250774	0.802125	0.965015	-5.84733
k__Archaea.p__Crenarchaeota.c__Thermoprotei.o__Desulfurococcales.f__Desulfurococcaceae.g__Aeropyrum	0.00192731	-0.486234	0.250139	0.802615	0.965015	-5.84747
k__Bacteria.p__Verrucomicrobia.c__Opitutae.o__Opitutales.f__Opitutaceae.g__Opitutus	0.0292549	-0.320004	0.249308	0.803257	0.965015	-5.84766
k__Bacteria.p__Proteobacteria.c__Gammaproteobacteria.o__Pasteurellales.f__Pasteurellaceae.g__Mannheimia	-0.0272376	10.5499	-0.24922	0.803325	0.965015	-5.84769
k__Bacteria.p__Proteobacteria.c__Alphaproteobacteria.o__Rhodobacterales.f__Rhodobacteraceae.g__Labrenzia	-0.0417373	5.4917	-0.247418	0.804718	0.965015	-5.8481
k__Bacteria.p__Actinobacteria.c__Actinobacteria.o__Pseudonocardiales.f__Pseudonocardiaceae.g__Amycolatopsis	-0.0328553	10.3769	-0.246873	0.80514	0.965015	-5.84822
k__Bacteria.p__Proteobacteria.c__Gammaproteobacteria.o__Enterobacteriales.f__Enterobacteriaceae.g__Pluralibacter	0.029023	-0.685767	0.244883	0.806679	0.965015	-5.84868
k__Bacteria.p__Firmicutes.c__Bacilli.o__Lactobacillales.f__Carnobacteriaceae.g__Carnobacterium	0.053354	3.75219	0.243737	0.807566	0.965015	-5.84894
k__Bacteria.p__Proteobacteria.c__Gammaproteobacteria.g__Ignatzschineria	0.00907866	-0.492967	0.242988	0.808146	0.965015	-5.8491
k__Bacteria.p__Proteobacteria.c__Betaproteobacteria.o__Burkholderiales.f__Comamonadaceae.g__Brachymonas	0.0265364	-1.09912	0.24277	0.808314	0.965015	-5.84915
k__Bacteria.p__Firmicutes.c__Erysipelotrichia.o__Erysipelotrichales.f__Erysipelotrichaceae.g__Candidatus_Stoquefichus	0.0299979	7.88078	0.242422	0.808584	0.965015	-5.84923
k__Bacteria.p__Bacteroidetes.c__Cytophagia.o__Cytophagales.f__Cyclobacteriaceae.g__Cyclobacterium	0.0162722	0.529126	0.241984	0.808923	0.965015	-5.84933
k__Bacteria.p__Proteobacteria.c__Deltaproteobacteria.o__Desulfuromonadales.f__Geobacteraceae.g__Geobacter	-0.0413781	2.51491	-0.241198	0.809532	0.965015	-5.84951
k__Bacteria.p__Proteobacteria.c__Alphaproteobacteria.o__Rhodospirillales.f__Acetobacteraceae.g__Gluconobacter	0.0405349	2.18117	0.236404	0.813246	0.965015	-5.85056
k__Bacteria.p__Proteobacteria.c__Betaproteobacteria.o__Burkholderiales.f__Oxalobacteraceae.g__Oxalobacter	-0.0302931	-1.45643	-0.235496	0.813951	0.965015	-5.85076
k__Bacteria.p__Proteobacteria.c__Alphaproteobacteria.o__Rhodobacterales.f__Rhodobacteraceae.g__Pseudorhodobacter	-0.0297481	-0.25692	-0.235194	0.814185	0.965015	-5.85083
k__Archaea.p__Euryarchaeota.c__Halobacteria.o__Haloferacales.f__Haloferacaceae.g__Halogranum	0.0094976	0.214101	0.235129	0.814235	0.965015	-5.85084
k__Bacteria.p__Actinobacteria.c__Actinobacteria.o__Pseudonocardiales.f__Pseudonocardiaceae.g__Pseudonocardia	0.0457412	2.7816	0.233933	0.815163	0.965015	-5.8511
k__Bacteria.p__Firmicutes.c__Erysipelotrichia.o__Erysipelotrichales.f__Erysipelotrichaceae.g__Faecalicoccus	-0.0187358	-0.411847	-0.233398	0.815578	0.965015	-5.85122
k__Bacteria.p__Bacteroidetes.o__Bacteroidetes_Order_II._Incertae_sedis.f__Rhodothermaceae.g__Salisaeta	0.0176141	-0.395767	0.232462	0.816304	0.965015	-5.85142
k__Bacteria.p__Bacteroidetes.c__Bacteroidia.o__Bacteroidales.f__Porphyromonadaceae.g__Fermentimonas	0.00577333	-0.478839	0.232456	0.816309	0.965015	-5.85142
k__Archaea.p__Euryarchaeota.c__Methanomicrobia.o__Methanosarcinales.f__Methanosarcinaceae.g__Methanohalophilus	-0.00199171	-0.311383	-0.232159	0.816539	0.965015	-5.85148
k__Bacteria.p__Proteobacteria.c__Gammaproteobacteria.o__Oceanospirillales.f__Oceanospirillaceae.g__Marinospirillum	-0.0195697	-0.260771	-0.231748	0.816858	0.965015	-5.85157
k__Bacteria.p__Bacteroidetes.c__Cytophagia.o__Cytophagales.f__Cytophagaceae.g__Flectobacillus	0.0378789	2.72605	0.22969	0.818456	0.965015	-5.85201
k__Bacteria.p__Proteobacteria.c__Gammaproteobacteria.o__Vibrionales.f__Vibrionaceae.g__Candidatus_Photodesmus	-0.0194128	-0.548156	-0.229088	0.818924	0.965015	-5.85214
k__Bacteria.p__Proteobacteria.c__Betaproteobacteria.o__Burkholderiales.g__Tepidimonas	0.0347071	4.86068	0.228623	0.819285	0.965015	-5.85224
k__Bacteria.p__Thermodesulfobacteria.c__Thermodesulfobacteria.o__Thermodesulfobacteriales.f__Thermodesulfobacteriaceae.g__Caldimicrobium	-0.00865409	-0.492425	-0.228257	0.819569	0.965015	-5.85232
k__Bacteria.p__Cyanobacteria.o__Oscillatoriales.g__Moorea	0.0228404	1.68069	0.227688	0.820011	0.965015	-5.85244
k__Bacteria.p__Cyanobacteria.o__Stigonematales.g__Chlorogloeopsis	-0.0163496	-0.578613	-0.227571	0.820102	0.965015	-5.85246
k__Bacteria.p__Bacteroidetes.c__Bacteroidia.o__Bacteroidales.f__Porphyromonadaceae.g__Dysgonomonas	0.0283947	6.18727	0.227367	0.820261	0.965015	-5.8525
k__Bacteria.p__Actinobacteria.c__Nitriliruptoria.o__Nitriliruptorales.f__Nitriliruptoraceae.g__Nitriliruptor	-0.0369024	0.517007	-0.227212	0.820381	0.965015	-5.85254
k__Bacteria.p__Proteobacteria.c__Alphaproteobacteria.o__Rhodospirillales.f__Acetobacteraceae.g__Belnapia	0.0439788	-0.860776	0.226433	0.820987	0.965015	-5.8527
k__Bacteria.p__Bacteroidetes.c__Chitinophagia.o__Chitinophagales.f__Chitinophagaceae.g__Chitinophaga	0.0207505	0.521811	0.226143	0.821212	0.965015	-5.85276
k__Bacteria.p__Proteobacteria.c__Gammaproteobacteria.o__Cellvibrionales.f__Cellvibrionaceae.g__Cellvibrio	0.0406575	-0.0985503	0.225777	0.821496	0.965015	-5.85284
k__Bacteria.p__Proteobacteria.c__Gammaproteobacteria.o__Cellvibrionales.f__Halieaceae.g__Congregibacter	-0.00901046	-0.913362	-0.225056	0.822057	0.965015	-5.85299
k__Bacteria.p__Verrucomicrobia.c__Opitutae.o__Opitutales.f__Opitutaceae.g__Cephaloticoccus	0.0295786	1.14954	0.224899	0.822179	0.965015	-5.85302
k__Bacteria.g__Thermobaculum	-0.0138672	-0.201506	-0.224863	0.822207	0.965015	-5.85303
k__Bacteria.p__Bacteroidetes.c__Bacteroidia.o__Bacteroidales.f__Bacteroidaceae.g__Bacteroides	-0.0266458	15.5563	-0.224685	0.822345	0.965015	-5.85306
k__Bacteria.p__Chlorobi.c__Chlorobia.o__Chlorobiales.f__Chlorobiaceae.g__Chlorobium	0.0305521	2.75868	0.221219	0.825041	0.965015	-5.85378
k__Bacteria.p__Proteobacteria.c__Deltaproteobacteria.o__Desulfurellales.f__Desulfurellaceae.g__Hippea	0.0153515	-0.75267	0.220751	0.825405	0.965015	-5.85387
k__Bacteria.p__Actinobacteria.c__Actinobacteria.o__Micrococcales.f__Micrococcaceae.g__Citricoccus	-0.0235421	-0.381328	-0.219939	0.826036	0.965015	-5.85404
k__Bacteria.p__Proteobacteria.c__Alphaproteobacteria.o__Rhizobiales.f__Phyllobacteriaceae.g__Mesorhizobium	0.0345902	9.0126	0.21982	0.826129	0.965015	-5.85406
k__Bacteria.p__Firmicutes.c__Erysipelotrichia.o__Erysipelotrichales.f__Erysipelotrichaceae.g__Kandleria	-0.0187628	-0.662889	-0.218104	0.827465	0.965015	-5.85441
k__Archaea.p__Euryarchaeota.c__Methanococci.o__Methanococcales.f__Methanococcaceae.g__Methanothermococcus	-0.0192016	-1.78915	-0.217682	0.827794	0.965015	-5.8545
k__Bacteria.p__Aquificae.c__Aquificae.o__Desulfurobacteriales.f__Desulfurobacteriaceae.g__Desulfurobacterium	-0.00875456	-0.395693	-0.212549	0.831792	0.965015	-5.85552
k__Bacteria.p__Actinobacteria.c__Actinobacteria.o__Catenulisporales.f__Actinospicaceae.g__Actinospica	-0.0369195	1.02192	-0.211781	0.832392	0.965015	-5.85567
k__Archaea.p__Crenarchaeota.c__Thermoprotei.o__Acidilobales.f__Acidilobaceae.g__Acidilobus	0.00750076	-0.387771	0.211157	0.832878	0.965015	-5.85579
k__Archaea.p__Euryarchaeota.c__Thermococci.o__Thermococcales.f__Thermococcaceae.g__Thermococcus	-0.0247695	1.59798	-0.209407	0.834243	0.965015	-5.85613
k__Bacteria.p__Lentisphaerae.c__Lentisphaeria.o__Lentisphaerales.f__Lentisphaeraceae.g__Lentisphaera	-0.0133498	-0.433604	-0.208622	0.834855	0.965015	-5.85628
k__Bacteria.p__Proteobacteria.c__Alphaproteobacteria.o__Rhizobiales.f__Bradyrhizobiaceae.g__Rhodopseudomonas	-0.0468961	2.29675	-0.20845	0.834989	0.965015	-5.85632
k__Bacteria.p__Actinobacteria.c__Actinobacteria.o__Micrococcales.f__Microbacteriaceae.g__Pseudoclavibacter	-0.037134	3.511	-0.206818	0.836263	0.965015	-5.85663
k__Bacteria.p__Bacteroidetes.c__Cytophagia.o__Cytophagales.f__Amoebophilaceae.g__Candidatus_Cardinium	0.0278409	2.37869	0.205181	0.837541	0.965015	-5.85694
k__Bacteria.p__Deinococcus.Thermus.c__Deinococci.o__Thermales.f__Thermaceae.g__Marinithermus	-0.0136596	-0.31475	-0.205153	0.837562	0.965015	-5.85695
k__Bacteria.p__Proteobacteria.c__Gammaproteobacteria.o__Alteromonadales.f__Idiomarinaceae.g__Idiomarina	0.0362415	-0.256837	0.204084	0.838397	0.965015	-5.85715
k__Archaea.p__Euryarchaeota.c__Thermoplasmata.o__Methanomassiliicoccales.f__Methanomassiliicoccaceae.g__Methanomassiliicoccus	0.0326295	2.7001	0.203872	0.838562	0.965015	-5.85719
k__Bacteria.p__Proteobacteria.c__Alphaproteobacteria.o__Rhodospirillales.f__Rhodospirillaceae.g__Dongia	-0.0183	-0.731551	-0.203112	0.839156	0.965015	-5.85733
k__Bacteria.p__Firmicutes.c__Clostridia.o__Clostridiales.f__Peptostreptococcaceae.g__Intestinibacter	-0.0164627	-0.95397	-0.203017	0.83923	0.965015	-5.85735
k__Bacteria.p__Actinobacteria.c__Actinobacteria.o__Micrococcales.f__Microbacteriaceae.g__Leucobacter	0.0182113	7.75956	0.202945	0.839286	0.965015	-5.85736
k__Bacteria.p__Tenericutes.c__Mollicutes.o__Mycoplasmatales.f__Mycoplasmataceae.g__Ureaplasma	0.0340238	4.68764	0.202506	0.83963	0.965015	-5.85745
k__Bacteria.p__Proteobacteria.c__Deltaproteobacteria.o__Myxococcales.f__Nannocystaceae.g__Plesiocystis	0.0248561	0.328881	0.202113	0.839937	0.965015	-5.85752
k__Bacteria.p__Proteobacteria.c__Gammaproteobacteria.o__Chromatiales.f__Chromatiaceae.g__Thiohalocapsa	-0.0225355	-0.00594866	-0.20166	0.84029	0.965015	-5.8576
k__Bacteria.p__Actinobacteria.c__Actinobacteria.o__Streptosporangiales.f__Thermomonosporaceae.g__Thermomonospora	0.0112874	-0.44052	0.201658	0.840292	0.965015	-5.85761
k__Bacteria.p__Proteobacteria.c__Gammaproteobacteria.o__Nevskiales.f__Sinobacteraceae.g__Polycyclovorans	0.0197997	0.61883	0.201577	0.840355	0.965015	-5.85762
k__Bacteria.p__Proteobacteria.c__Gammaproteobacteria.o__Chromatiales.f__Chromatiaceae.g__Arsukibacterium	0.0107368	1.4279	0.200853	0.840921	0.965015	-5.85776
k__Bacteria.p__Proteobacteria.c__Alphaproteobacteria.g__Geminicoccus	0.0248543	-0.871635	0.199982	0.841602	0.965015	-5.85792
k__Bacteria.p__Firmicutes.c__Bacilli.o__Bacillales.f__Planococcaceae.g__Planococcus	0.0351781	4.91559	0.199234	0.842186	0.965015	-5.85805
k__Bacteria.p__Proteobacteria.c__Alphaproteobacteria.o__Rhizobiales.f__Aurantimonadaceae.g__Martelella	-0.0223698	0.0925146	-0.19873	0.84258	0.965015	-5.85815
k__Bacteria.p__Proteobacteria.c__Betaproteobacteria.o__Burkholderiales.g__Sphaerotilus	0.0433128	-1.51799	0.197499	0.843542	0.965015	-5.85837
k__Bacteria.p__Proteobacteria.c__Alphaproteobacteria.o__Rhizobiales.f__Methylobacteriaceae.g__Meganema	-0.0233201	-0.406742	-0.196167	0.844584	0.965015	-5.85862
k__Bacteria.p__Deinococcus.Thermus.c__Deinococci.o__Thermales.f__Thermaceae.g__Oceanithermus	-0.00954866	-0.402071	-0.195782	0.844886	0.965015	-5.85869
k__Archaea.p__Crenarchaeota.c__Thermoprotei.o__Desulfurococcales.f__Pyrodictiaceae.g__Hyperthermus	-0.00181744	-0.466452	-0.195138	0.845389	0.965015	-5.8588
k__Bacteria.p__Firmicutes.c__Bacilli.o__Bacillales.f__Bacillaceae.g__Oceanobacillus	-0.0313915	1.41623	-0.19475	0.845693	0.965015	-5.85887
k__Bacteria.p__Synergistetes.c__Synergistia.o__Synergistales.f__Synergistaceae.g__Jonquetella	0.0223495	3.05246	0.194516	0.845876	0.965015	-5.85891
k__Bacteria.p__Planctomycetes.c__Planctomycetia.o__Planctomycetales.f__Isosphaeraceae.g__Isosphaera	0.0179433	2.3998	0.1943	0.846045	0.965015	-5.85895
k__Bacteria.p__Proteobacteria.c__Gammaproteobacteria.o__Thiotrichales.f__Francisellaceae.g__Francisella	-0.0331451	4.63517	-0.193897	0.84636	0.965015	-5.85903
k__Bacteria.p__Gemmatimonadetes.c__Gemmatimonadetes.o__Gemmatimonadales.f__Gemmatimonadaceae.g__Gemmatimonas	-0.0374203	1.99883	-0.193603	0.84659	0.965015	-5.85908
k__Bacteria.p__Actinobacteria.c__Actinobacteria.o__Propionibacteriales.f__Nocardioidaceae.g__Nocardioides	0.0401931	1.40632	0.19325	0.846866	0.965015	-5.85914
k__Bacteria.p__Actinobacteria.c__Actinobacteria.o__Micrococcales.f__Brevibacteriaceae.g__Brevibacterium	-0.0282069	2.43072	-0.19243	0.847509	0.965015	-5.85929
k__Bacteria.p__Actinobacteria.c__Actinobacteria.o__Pseudonocardiales.f__Pseudonocardiaceae.g__Saccharopolyspora	0.0280539	-0.452863	0.1922	0.847688	0.965015	-5.85933
k__Bacteria.p__Bacteroidetes.c__Cytophagia.o__Cytophagales.f__Cytophagaceae.g__Flexibacter	-0.0251962	-0.547931	-0.192072	0.847788	0.965015	-5.85935
k__Bacteria.p__Proteobacteria.c__Alphaproteobacteria.o__Rhodobacterales.f__Rhodobacteraceae.g__Octadecabacter	0.00758579	-0.507768	0.191925	0.847903	0.965015	-5.85938
k__Bacteria.p__Proteobacteria.c__Gammaproteobacteria.o__Enterobacteriales.f__Enterobacteriaceae.g__Edwardsiella	-0.0389009	3.9804	-0.190949	0.848667	0.965015	-5.85955
k__Bacteria.p__Bacteroidetes.c__Bacteroidia.o__Bacteroidales.f__Marinilabiliaceae.g__Anaerophaga	-0.0128855	-0.611657	-0.190934	0.848679	0.965015	-5.85955
k__Bacteria.p__Proteobacteria.c__Deltaproteobacteria.o__Desulfovibrionales.f__Desulfovibrionaceae.g__Desulfovibrio	-0.0344252	11.6386	-0.189632	0.849699	0.965015	-5.85978
k__Bacteria.p__Proteobacteria.c__Gammaproteobacteria.o__Thiotrichales.f__Thiotrichaceae.g__Thioploca	-0.00979132	1.15878	-0.189308	0.849953	0.965015	-5.85984
k__Bacteria.p__Proteobacteria.c__Alphaproteobacteria.o__Rhodospirillales.f__Acetobacteraceae.g__Rubritepida	0.0286663	-0.675976	0.188218	0.850806	0.965015	-5.86003
k__Bacteria.p__Firmicutes.c__Bacilli.o__Bacillales.f__Bacillaceae.g__Bacillus	0.0194193	14.3869	0.188056	0.850933	0.965015	-5.86006
k__Bacteria.p__Bacteroidetes.c__Flavobacteriia.o__Flavobacteriales.f__Flavobacteriaceae.g__Weeksella	0.0277584	-0.176183	0.187686	0.851223	0.965015	-5.86012
k__Bacteria.p__Proteobacteria.c__Betaproteobacteria.o__Burkholderiales.f__Comamonadaceae.g__Comamonas	0.0272948	8.09655	0.187601	0.851289	0.965015	-5.86014
k__Bacteria.p__Actinobacteria.c__Actinobacteria.o__Micromonosporales.f__Micromonosporaceae.g__Catenuloplanes	0.0274593	-0.537824	0.18717	0.851627	0.965015	-5.86021
k__Bacteria.p__Proteobacteria.c__Gammaproteobacteria.o__Enterobacteriales.f__Enterobacteriaceae.g__Hafnia	0.0172007	9.0014	0.187138	0.851652	0.965015	-5.86022
k__Bacteria.p__Chloroflexi.c__Ardenticatenia.o__Ardenticatenales.f__Ardenticatenaceae.g__Ardenticatena	-0.00461434	-1.30032	-0.186632	0.852049	0.965015	-5.8603
k__Bacteria.p__Proteobacteria.c__Gammaproteobacteria.o__Cellvibrionales.f__Cellvibrionaceae.g__Marinimicrobium	-0.0107347	-0.130757	-0.186491	0.852159	0.965015	-5.86033
k__Bacteria.p__Spirochaetes.c__Spirochaetia.o__Spirochaetales.f__Spirochaetaceae.g__Sphaerochaeta	0.0257384	8.63065	0.186191	0.852394	0.965015	-5.86038
k__Bacteria.p__Proteobacteria.c__Betaproteobacteria.o__Burkholderiales.f__Alcaligenaceae.g__Basilea	0.010896	2.23689	0.186019	0.852529	0.965015	-5.86041
k__Bacteria.p__Actinobacteria.c__Acidimicrobiia.o__Acidimicrobiales.f__Acidimicrobiaceae.g__Acidimicrobium	-0.0150502	-0.34953	-0.185531	0.852912	0.965015	-5.86049
k__Archaea.p__Euryarchaeota.c__Halobacteria.o__Haloferacales.f__Haloferacaceae.g__Halogeometricum	-0.00680311	0.585241	-0.185265	0.85312	0.965015	-5.86054
k__Bacteria.p__Ignavibacteriae.c__Ignavibacteria.o__Ignavibacteriales.f__Melioribacteraceae.g__Melioribacter	0.0132094	-0.278112	0.184089	0.854042	0.965059	-5.86074
k__Bacteria.p__Proteobacteria.c__Alphaproteobacteria.o__Sphingomonadales.f__Erythrobacteraceae.g__Altererythrobacter	-0.0307921	1.11053	-0.183704	0.854344	0.965059	-5.86081
k__Bacteria.p__Proteobacteria.c__Alphaproteobacteria.g__Micavibrio	0.0172983	-0.137018	0.181421	0.856134	0.966411	-5.86119
k__Bacteria.p__Firmicutes.c__Clostridia.o__Clostridiales.f__Christensenellaceae.g__Christensenella	0.0170283	-0.269323	0.180075	0.85719	0.966462	-5.86142
k__Bacteria.p__Proteobacteria.c__Alphaproteobacteria.o__Rhodospirillales.f__Rhodospirillaceae.g__Skermanella	-0.0319536	-1.09575	-0.179631	0.857538	0.966462	-5.86149
k__Bacteria.p__Firmicutes.c__Bacilli.o__Lactobacillales.f__Carnobacteriaceae.g__Jeotgalibaca	-0.0454762	0.987048	-0.17773	0.85903	0.966462	-5.8618
k__Bacteria.p__Deferribacteres.c__Deferribacteres.o__Deferribacterales.f__Deferribacteraceae.g__Deferribacter	0.0100143	-0.542433	0.177159	0.859478	0.966462	-5.8619
k__Bacteria.p__Actinobacteria.c__Actinobacteria.o__Micrococcales.f__Dermatophilaceae.g__Dermatophilus	-0.0123105	-0.979328	-0.176962	0.859633	0.966462	-5.86193
k__Bacteria.p__Proteobacteria.c__Gammaproteobacteria.o__Oceanospirillales.f__Halomonadaceae.g__Halomonas	-0.0290807	5.00156	-0.176829	0.859737	0.966462	-5.86195
k__Bacteria.p__Proteobacteria.c__Gammaproteobacteria.o__Orbales.f__Orbaceae.g__Gilliamella	-0.0204531	0.0714557	-0.175197	0.861018	0.966876	-5.86222
k__Bacteria.p__Proteobacteria.c__Epsilonproteobacteria.o__Nautiliales.f__Nautiliaceae.g__Caminibacter	0.008352	-1.4401	0.17485	0.86129	0.966876	-5.86227
k__Bacteria.p__Firmicutes.c__Clostridia.o__Thermoanaerobacterales.f__Thermoanaerobacteraceae.g__Moorella	0.0123224	-0.148184	0.173856	0.862071	0.967086	-5.86244
k__Bacteria.p__Bacteroidetes.c__Cytophagia.o__Cytophagales.f__Hymenobacteraceae.g__Adhaeribacter	0.0155403	-0.655855	0.172628	0.863036	0.96724	-5.86263
k__Bacteria.p__Actinobacteria.c__Actinobacteria.o__Micrococcales.f__Microbacteriaceae.g__Plantibacter	0.0364897	1.21419	0.169752	0.865295	0.96724	-5.86309
k__Bacteria.p__Proteobacteria.c__Alphaproteobacteria.o__Rhodobacterales.f__Hyphomonadaceae.g__Henriciella	-0.01187	-0.992167	-0.169703	0.865334	0.96724	-5.8631
k__Bacteria.p__Chrysiogenetes.c__Chrysiogenetes.o__Chrysiogenales.f__Chrysiogenaceae.g__Desulfurispirillum	-0.0120726	-0.281062	-0.168516	0.866267	0.96724	-5.86328
k__Bacteria.p__Proteobacteria.c__Gammaproteobacteria.o__Oceanospirillales.f__Saccharospirillaceae.g__Saccharospirillum	-0.00720854	-0.337405	-0.168403	0.866356	0.96724	-5.8633
k__Bacteria.p__Firmicutes.c__Clostridia.o__Clostridiales.f__Lachnospiraceae.g__Sellimonas	-0.00270927	-0.441661	-0.167729	0.866886	0.96724	-5.8634
k__Bacteria.p__Bacteroidetes.c__Bacteroidia.o__Bacteroidales.f__Odoribacteraceae.g__Butyricimonas	0.0288168	-0.936736	0.16685	0.867577	0.96724	-5.86354
k__Bacteria.p__Proteobacteria.c__Alphaproteobacteria.o__Rhodobacterales.f__Rhodobacteraceae.g__Ahrensia	0.0140113	-0.672646	0.16634	0.867978	0.96724	-5.86362
k__Bacteria.p__Proteobacteria.c__Gammaproteobacteria.o__Xanthomonadales.f__Rhodanobacteraceae.g__Mizugakiibacter	-0.0134344	-0.850868	-0.165328	0.868774	0.96724	-5.86377
k__Viroids.f__Pospiviroidae.g__Coleviroid	0.00126285	-0.468461	0.164356	0.869538	0.96724	-5.86392
k__Viroids.f__Pospiviroidae.g__Apscaviroid	0.00126674	-0.467027	0.164051	0.869778	0.96724	-5.86397
k__Bacteria.p__Proteobacteria.c__Deltaproteobacteria.o__Myxococcales.f__Vulgatibacteraceae.g__Vulgatibacter	-0.0183796	0.161152	-0.163957	0.869852	0.96724	-5.86398
k__Bacteria.p__Proteobacteria.c__Gammaproteobacteria.o__Alteromonadales.f__Alteromonadaceae.g__Salinimonas	0.00511361	-0.181345	0.162723	0.870823	0.96724	-5.86417
k__Bacteria.p__Actinobacteria.c__Actinobacteria.o__Pseudonocardiales.f__Pseudonocardiaceae.g__Actinosynnema	-0.0150919	-1.64755	-0.162177	0.871253	0.96724	-5.86425
k__Bacteria.p__Firmicutes.c__Bacilli.o__Bacillales.f__Staphylococcaceae.g__Staphylococcus	0.0186959	14.3857	0.161469	0.87181	0.96724	-5.86436
k__Viroids.f__Pospiviroidae.g__Cocadviroid	0.00124321	-0.466608	0.160932	0.872233	0.96724	-5.86444
k__Bacteria.p__Bacteroidetes.c__Cytophagia.o__Cytophagales.f__Cyclobacteriaceae.g__Belliella	-0.011236	-2.09798	-0.160469	0.872597	0.96724	-5.86451
k__Bacteria.p__Proteobacteria.c__Gammaproteobacteria.o__Cellvibrionales.f__Halieaceae.g__Luminiphilus	0.00780652	-0.646944	0.159779	0.87314	0.96724	-5.86461
k__Bacteria.p__Firmicutes.c__Clostridia.o__Clostridiales.f__Clostridiaceae.g__Anaerosalibacter	-0.0301908	0.978878	-0.159344	0.873483	0.96724	-5.86467
k__Archaea.p__Euryarchaeota.c__Halobacteria.o__Natrialbales.f__Natrialbaceae.g__Halopiger	0.00500372	-0.44556	0.15593	0.876171	0.968996	-5.86517
k__Bacteria.p__Proteobacteria.c__Alphaproteobacteria.o__Rhizobiales.f__Xanthobacteraceae.g__Ancylobacter	0.00171178	-0.535067	0.154147	0.877575	0.968996	-5.86543
k__Bacteria.p__Proteobacteria.c__Alphaproteobacteria.o__Rhodobacterales.f__Rhodobacteraceae.g__Thioclava	0.028031	0.341733	0.153173	0.878343	0.968996	-5.86556
k__Bacteria.p__Actinobacteria.c__Actinobacteria.o__Pseudonocardiales.f__Pseudonocardiaceae.g__Alloactinosynnema	0.0289937	2.70182	0.152679	0.878733	0.968996	-5.86563
k__Bacteria.p__Bacteroidetes.c__Flavobacteriia.o__Flavobacteriales.g__Candidatus_Sulcia	0.0167151	0.309518	0.152265	0.879059	0.968996	-5.86569
k__Bacteria.p__Elusimicrobia.c__Endomicrobia.o__Endomicrobiales.f__Endomicrobiaceae.g__Endomicrobium	-0.0110743	0.390346	-0.151773	0.879446	0.968996	-5.86576
k__Bacteria.p__Verrucomicrobia.c__Verrucomicrobiae.o__Verrucomicrobiales.f__Verrucomicrobiaceae.g__Haloferula	0.0164122	-0.303587	0.151344	0.879784	0.968996	-5.86582
k__Bacteria.p__Proteobacteria.c__Betaproteobacteria.o__Neisseriales.f__Chromobacteriaceae.g__Andreprevotia	0.00821979	-0.81465	0.151294	0.879824	0.968996	-5.86583
k__Bacteria.p__Firmicutes.c__Bacilli.o__Bacillales.f__Alicyclobacillaceae.g__Effusibacillus	0.00503687	0.783405	0.150322	0.88059	0.969184	-5.86596
k__Bacteria.p__Chrysiogenetes.c__Chrysiogenetes.o__Chrysiogenales.f__Chrysiogenaceae.g__Chrysiogenes	0.0113058	-0.688183	0.148425	0.882086	0.970175	-5.86623
k__Bacteria.p__Bacteroidetes.c__Flavobacteriia.o__Flavobacteriales.f__Flavobacteriaceae.g__Vitellibacter	0.0136301	0.106526	0.146246	0.883804	0.97141	-5.86652
k__Bacteria.p__Proteobacteria.c__Gammaproteobacteria.o__Pseudomonadales.f__Moraxellaceae.g__Acinetobacter	-0.0113232	11.9994	-0.145002	0.884786	0.971834	-5.86669
k__Bacteria.p__Bacteroidetes.c__Flavobacteriia.o__Flavobacteriales.f__Flavobacteriaceae.g__Mangrovimonas	-0.0151348	0.0159091	-0.142845	0.886488	0.972029	-5.86698
k__Bacteria.p__Proteobacteria.c__Deltaproteobacteria.o__Myxococcales.f__Sandaracinaceae.g__Sandaracinus	0.0256037	0.531501	0.142772	0.886546	0.972029	-5.86699
k__Bacteria.p__Cyanobacteria.o__Oscillatoriales.g__Trichodesmium	-0.021354	5.58471	-0.14251	0.886753	0.972029	-5.86702
k__Bacteria.p__Proteobacteria.c__Alphaproteobacteria.o__Rhodobacterales.f__Rhodobacteraceae.g__Roseobacter	0.0230887	5.50689	0.140232	0.888551	0.973035	-5.86732
k__Bacteria.p__Proteobacteria.c__Epsilonproteobacteria.o__Campylobacterales.g__Nitratifractor	0.00737832	-0.40891	0.13836	0.890029	0.973035	-5.86756
k__Bacteria.p__Proteobacteria.c__Gammaproteobacteria.o__Alteromonadales.f__Colwelliaceae.g__Colwellia	-0.00918244	12.168	-0.137351	0.890826	0.973035	-5.86769
k__Bacteria.p__Proteobacteria.c__Gammaproteobacteria.o__Legionellales.f__Coxiellaceae.g__Coxiella	-0.0314112	5.0272	-0.137248	0.890908	0.973035	-5.8677
k__Bacteria.p__Proteobacteria.c__Alphaproteobacteria.o__Rhizobiales.f__Hyphomicrobiaceae.g__Pelagibacterium	0.00957309	1.28657	0.136339	0.891626	0.973035	-5.86782
k__Bacteria.p__Firmicutes.c__Bacilli.o__Bacillales.f__Bacillaceae.g__Anoxybacillus	0.0299731	-0.103505	0.135142	0.892571	0.973035	-5.86797
k__Archaea.p__Euryarchaeota.c__Halobacteria.o__Haloferacales.f__Haloferacaceae.g__Haloferax	0.0241464	6.4826	0.13472	0.892905	0.973035	-5.86802
k__Bacteria.p__Proteobacteria.c__Gammaproteobacteria.o__Thiotrichales.f__Piscirickettsiaceae.g__Piscirickettsia	-0.0159555	5.10747	-0.133815	0.893619	0.973035	-5.86813
k__Bacteria.p__Firmicutes.c__Bacilli.o__Bacillales.f__Planococcaceae.g__Rummeliibacillus	0.00518436	-0.151876	0.133742	0.893677	0.973035	-5.86814
k__Bacteria.p__Planctomycetes.c__Planctomycetia.o__Planctomycetales.f__Planctomycetaceae.g__Schlesneria	0.0213984	0.238819	0.133314	0.894016	0.973035	-5.8682
k__Bacteria.p__Firmicutes.c__Clostridia.o__Clostridiales.f__Lachnospiraceae.g__Lachnobacterium	-0.0246984	2.35172	-0.133034	0.894237	0.973035	-5.86823
k__Bacteria.p__Firmicutes.c__Clostridia.o__Clostridiales.g__Flavonifractor	0.0208214	0.658277	0.131489	0.895458	0.973215	-5.86842
k__Archaea.p__Crenarchaeota.c__Thermoprotei.o__Desulfurococcales.f__Desulfurococcaceae.g__Staphylothermus	0.01379	0.55796	0.129914	0.896703	0.973215	-5.86861
k__Bacteria.p__Firmicutes.c__Erysipelotrichia.o__Erysipelotrichales.f__Erysipelotrichaceae.g__Holdemanella	-0.0326603	0.0146866	-0.129268	0.897214	0.973215	-5.86869
k__Bacteria.p__Proteobacteria.c__Alphaproteobacteria.o__Rhizobiales.f__Methylobacteriaceae.g__Microvirga	-0.0135639	10.5197	-0.128916	0.897492	0.973215	-5.86873
k__Bacteria.p__Proteobacteria.c__Alphaproteobacteria.o__Rhodospirillales.g__Reyranella	0.0235172	0.846303	0.12832	0.897963	0.973215	-5.8688
k__Archaea.p__Euryarchaeota.c__Halobacteria.o__Natrialbales.f__Natrialbaceae.g__Natronococcus	-0.023951	3.8863	-0.127421	0.898675	0.973215	-5.86891
k__Bacteria.p__Bacteroidetes.c__Flavobacteriia.o__Flavobacteriales.f__Flavobacteriaceae.g__Flavobacterium	0.00886891	9.2514	0.12685	0.899126	0.973215	-5.86897
k__Bacteria.p__Actinobacteria.c__Actinobacteria.o__Micrococcales.f__Micrococcaceae.g__Renibacterium	0.00400938	-0.402569	0.12558	0.900131	0.973215	-5.86912
k__Bacteria.p__Proteobacteria.c__Gammaproteobacteria.o__Alteromonadales.f__Alteromonadaceae.g__Aliagarivorans	0.00557413	-0.277071	0.125332	0.900327	0.973215	-5.86915
k__Viroids.f__Avsunviroidae.g__Pelamoviroid	0.000967914	-0.467146	0.125273	0.900374	0.973215	-5.86916
k__Bacteria.p__Firmicutes.c__Bacilli.o__Lactobacillales.f__Leuconostocaceae.g__Oenococcus	0.0193575	-0.367879	0.123575	0.901717	0.974021	-5.86935
k__Bacteria.p__Proteobacteria.c__Deltaproteobacteria.o__Syntrophobacterales.f__Syntrophobacteraceae.g__Syntrophobacter	-0.00648206	-0.545015	-0.120369	0.904255	0.976116	-5.86972
k__Bacteria.p__Proteobacteria.c__Deltaproteobacteria.o__Myxococcales.f__Myxococcaceae.g__Myxococcus	-0.0216597	1.55119	-0.119592	0.90487	0.976134	-5.8698
k__Bacteria.p__Proteobacteria.c__Gammaproteobacteria.o__Enterobacteriales.f__Enterobacteriaceae.g__Ewingella	-0.0120223	1.67996	-0.117421	0.906589	0.977341	-5.87004
k__Bacteria.p__Proteobacteria.c__Betaproteobacteria.o__Burkholderiales.f__Comamonadaceae.g__Ottowia	0.0180783	1.77234	0.116331	0.907452	0.977625	-5.87016
k__Archaea.p__Euryarchaeota.c__Halobacteria.o__Halobacteriales.f__Halobacteriaceae.g__Halalkalicoccus	0.00747202	-0.481397	0.114568	0.908848	0.978482	-5.87035
k__Bacteria.p__Proteobacteria.c__Gammaproteobacteria.o__Alteromonadales.f__Psychromonadaceae.g__Psychromonas	0.0206829	2.36493	0.111838	0.911011	0.979635	-5.87063
k__Bacteria.p__Cyanobacteria.o__Nostocales.f__Nostocaceae.g__Cylindrospermopsis	0.0109629	-0.487648	0.111133	0.91157	0.979635	-5.8707
k__Bacteria.p__Proteobacteria.c__Deltaproteobacteria.o__Desulfobacterales.f__Desulfobacteraceae.g__Desulfatiglans	0.00562525	-0.439905	0.110275	0.91225	0.979635	-5.87079
k__Archaea.p__Crenarchaeota.c__Thermoprotei.o__Desulfurococcales.f__Desulfurococcaceae.g__Thermosphaera	0.000845089	-0.468248	0.109657	0.912739	0.979635	-5.87086
k__Bacteria.p__Bacteroidetes.c__Flavobacteriia.o__Flavobacteriales.f__Flavobacteriaceae.g__Aequorivita	-0.0073745	-0.576167	-0.109334	0.912995	0.979635	-5.87089
k__Bacteria.p__Proteobacteria.c__Betaproteobacteria.o__Neisseriales.f__Neisseriaceae.g__Crenobacter	-0.00830706	-1.02624	-0.108666	0.913525	0.979635	-5.87096
k__Bacteria.p__Proteobacteria.c__Gammaproteobacteria.o__Aeromonadales.f__Aeromonadaceae.g__Oceanimonas	0.0212219	2.08356	0.107642	0.914336	0.979861	-5.87106
k__Archaea.p__Euryarchaeota.c__Archaeoglobi.o__Archaeoglobales.f__Archaeoglobaceae.g__Geoglobus	-0.000867745	-0.365851	-0.106618	0.915148	0.980086	-5.87116
k__Bacteria.p__Proteobacteria.c__Alphaproteobacteria.o__Rhodospirillales.f__Acetobacteraceae.g__Asaia	-0.0097967	-0.545584	-0.105505	0.916031	0.980388	-5.87127
k__Bacteria.p__Actinobacteria.c__Actinobacteria.o__Bifidobacteriales.f__Bifidobacteriaceae.g__Bifidobacterium	-0.0200568	2.99614	-0.104134	0.917118	0.980523	-5.8714
k__Bacteria.p__Firmicutes.c__Bacilli.o__Lactobacillales.f__Carnobacteriaceae.g__Allofustis	0.00859936	-0.304113	0.103087	0.917948	0.980523	-5.8715
k__Bacteria.p__Actinobacteria.c__Actinobacteria.o__Micrococcales.f__Cellulomonadaceae.g__Actinotalea	0.00922252	-0.303431	0.103069	0.917962	0.980523	-5.8715
k__Bacteria.p__Firmicutes.c__Bacilli.o__Bacillales.f__Thermoactinomycetaceae.g__Thermoactinomyces	-0.00881851	-0.751244	-0.101948	0.918852	0.98083	-5.87161
k__Bacteria.p__Proteobacteria.c__Betaproteobacteria.o__Burkholderiales.f__Alcaligenaceae.g__Achromobacter	0.0111664	6.74846	0.0986418	0.921475	0.982349	-5.87192
k__Bacteria.p__Proteobacteria.c__Gammaproteobacteria.o__Oceanospirillales.f__Oceanospirillaceae.g__Neptunomonas	-0.00482475	0.304278	-0.0962302	0.923389	0.982349	-5.87213
k__Bacteria.p__Proteobacteria.c__Alphaproteobacteria.o__Rhodobacterales.f__Hyphomonadaceae.g__Ponticaulis	-0.00604398	-0.317187	-0.0960738	0.923513	0.982349	-5.87215
k__Bacteria.p__Bacteroidetes.c__Sphingobacteriia.o__Sphingobacteriales.f__Sphingobacteriaceae.g__Sphingobacterium	0.0201359	6.08605	0.0957063	0.923804	0.982349	-5.87218
k__Bacteria.p__Proteobacteria.c__Gammaproteobacteria.o__Thiotrichales.f__Piscirickettsiaceae.g__Thiomicrospira	-0.0122366	-0.636022	-0.0956011	0.923888	0.982349	-5.87219
k__Bacteria.p__Firmicutes.c__Clostridia.o__Clostridiales.f__Peptostreptococcaceae.g__Paraclostridium	0.0192406	6.51659	0.0952393	0.924175	0.982349	-5.87222
k__Bacteria.p__Proteobacteria.c__Gammaproteobacteria.o__Vibrionales.f__Vibrionaceae.g__Enterovibrio	-0.0149405	4.86489	-0.0943668	0.924868	0.982349	-5.8723
k__Bacteria.p__Proteobacteria.c__Betaproteobacteria.o__Neisseriales.f__Neisseriaceae.g__Alysiella	0.01651	2.08819	0.0935336	0.925529	0.982349	-5.87237
k__Bacteria.p__Bacteroidetes.c__Flavobacteriia.o__Flavobacteriales.f__Crocinitomicaceae.g__Fluviicola	0.0114299	-0.0531046	0.0927995	0.926112	0.982349	-5.87243
k__Bacteria.p__Proteobacteria.c__Alphaproteobacteria.o__Rhodospirillales.f__Rhodospirillaceae.g__Inquilinus	0.0148286	2.88742	0.0924731	0.926371	0.982349	-5.87246
k__Bacteria.p__Firmicutes.c__Tissierellia.o__Tissierellales.f__Peptoniphilaceae.g__Helcococcus	0.0070892	-0.755468	0.0918028	0.926903	0.982349	-5.87252
k__Bacteria.p__Proteobacteria.c__Deltaproteobacteria.o__Bdellovibrionales.f__Bdellovibrionaceae.g__Bdellovibrio	0.0164799	3.48444	0.0902185	0.928161	0.983043	-5.87265
k__Bacteria.p__Cyanobacteria.o__Nostocales.f__Nostocaceae.g__Nodularia	-0.0172424	1.18974	-0.0883779	0.929623	0.983952	-5.87281
k__Bacteria.p__Proteobacteria.c__Gammaproteobacteria.o__Chromatiales.f__Ectothiorhodospiraceae.g__Nitrococcus	-0.00567512	-2.91346	-0.0873558	0.930435	0.984172	-5.87289
k__Bacteria.p__Acidobacteria.c__Solibacteres.o__Solibacterales.g__Bryobacter	0.00685031	-0.434548	0.0854118	0.931979	0.984936	-5.87304
k__Bacteria.p__Proteobacteria.c__Alphaproteobacteria.o__Rhodobacterales.f__Rhodobacteraceae.g__Ruegeria	0.00656336	12.8181	0.0840064	0.933096	0.984936	-5.87315
k__Bacteria.p__Actinobacteria.c__Coriobacteriia.o__Coriobacteriales.f__Atopobiaceae.g__Olsenella	0.0158328	2.00434	0.0838942	0.933185	0.984936	-5.87316
k__Bacteria.p__Firmicutes.c__Tissierellia.o__Tissierellales.f__Peptoniphilaceae.g__Anaerococcus	-0.0196128	6.55117	-0.0834035	0.933575	0.984936	-5.8732
k__Bacteria.p__Bacteroidetes.c__Flavobacteriia.o__Flavobacteriales.f__Flavobacteriaceae.g__Algibacter	0.0162018	4.95607	0.082298	0.934453	0.985225	-5.87329
k__Archaea.p__Euryarchaeota.c__Methanomicrobia.o__Methanomicrobiales.f__Methanoregulaceae.g__Methanoregula	0.00237522	-0.621161	0.0813101	0.935238	0.985416	-5.87336
k__Bacteria.p__Proteobacteria.c__Gammaproteobacteria.o__Enterobacteriales.f__Enterobacteriaceae.g__Klebsiella	0.0102581	11.3396	0.0795923	0.936603	0.985707	-5.87349
k__Bacteria.p__Proteobacteria.c__Gammaproteobacteria.o__Oceanospirillales.f__Halomonadaceae.g__Carnimonas	0.00258974	-0.335297	0.0794409	0.936724	0.985707	-5.8735
k__Bacteria.p__Bacteroidetes.c__Chitinophagia.o__Chitinophagales.f__Saprospiraceae.g__Haliscomenobacter	-0.00789181	-0.275934	-0.0776057	0.938183	0.986027	-5.87363
k__Bacteria.p__Proteobacteria.c__Alphaproteobacteria.o__Rhizobiales.f__Methylocystaceae.g__Methylopila	-0.0137685	0.994493	-0.0772072	0.938499	0.986027	-5.87366
k__Bacteria.p__Bacteroidetes.c__Flavobacteriia.o__Flavobacteriales.f__Flavobacteriaceae.g__Maribacter	-0.0134718	1.55374	-0.0767756	0.938842	0.986027	-5.87369
k__Bacteria.p__Spirochaetes.c__Spirochaetia.f__Leptospiraceae.g__Turneriella	0.00477391	-0.356143	0.0748961	0.940337	0.98696	-5.87382
k__Bacteria.p__Bacteroidetes.c__Bacteroidia.o__Bacteroidales.f__Prevotellaceae.g__Alloprevotella	-0.0156383	2.18654	-0.0716387	0.942927	0.989042	-5.87404
k__Archaea.p__Crenarchaeota.c__Thermoprotei.o__Sulfolobales.f__Sulfolobaceae.g__Sulfolobus	0.0113787	6.87774	0.0701356	0.944123	0.989117	-5.87414
k__Bacteria.p__Proteobacteria.c__Gammaproteobacteria.o__Alteromonadales.f__Moritellaceae.g__Moritella	-0.0117788	1.59973	-0.0700234	0.944212	0.989117	-5.87415
k__Bacteria.p__Proteobacteria.c__Gammaproteobacteria.o__Enterobacteriales.f__Enterobacteriaceae.g__Candidatus_Regiella	-0.00689023	-0.734696	-0.0667787	0.946793	0.990277	-5.87436
k__Bacteria.p__Firmicutes.c__Bacilli.o__Bacillales.f__Alicyclobacillaceae.g__Kyrpidia	0.00649588	1.46937	0.0667236	0.946837	0.990277	-5.87436
k__Bacteria.p__Bacteroidetes.c__Flavobacteriia.o__Flavobacteriales.f__Flavobacteriaceae.g__Croceibacter	0.00496211	-0.0893527	0.0663395	0.947142	0.990277	-5.87438
k__Bacteria.p__Proteobacteria.c__Betaproteobacteria.o__Burkholderiales.f__Burkholderiaceae.g__Pandoraea	0.0113534	0.884789	0.0641958	0.948848	0.990466	-5.87451
k__Bacteria.p__Actinobacteria.c__Actinobacteria.o__Actinomycetales.f__Actinomycetaceae.g__Mobiluncus	0.0121006	2.87552	0.0636184	0.949308	0.990466	-5.87455
k__Bacteria.p__Actinobacteria.c__Actinobacteria.o__Micrococcales.f__Dermabacteraceae.g__Brachybacterium	0.0129601	1.2316	0.0630815	0.949735	0.990466	-5.87458
k__Bacteria.p__Proteobacteria.c__Betaproteobacteria.o__Gallionellales.f__Gallionellaceae.g__Gallionella	0.0040657	-0.403866	0.0630574	0.949754	0.990466	-5.87458
k__Bacteria.p__Actinobacteria.c__Actinobacteria.o__Micrococcales.f__Demequinaceae.g__Lysinimicrobium	-0.0117768	1.08971	-0.06165	0.950874	0.991	-5.87466
k__Bacteria.p__Actinobacteria.c__Actinobacteria.o__Micrococcales.f__Microbacteriaceae.g__Candidatus_Aquiluna	-0.00602023	-0.316803	-0.0607558	0.951586	0.991108	-5.87471
k__Bacteria.p__Proteobacteria.c__Gammaproteobacteria.o__Alteromonadales.f__Alteromonadaceae.g__Agarivorans	0.0025275	1.57553	0.0595847	0.952518	0.991446	-5.87478
k__Bacteria.p__Firmicutes.c__Clostridia.o__Thermoanaerobacterales.f__Thermoanaerobacteraceae.g__Caldanaerobius	0.00374356	-0.428908	0.0571864	0.954427	0.992549	-5.87491
k__Bacteria.p__Proteobacteria.c__Gammaproteobacteria.o__Enterobacteriales.f__Enterobacteriaceae.g__Siccibacter	-0.00497684	-0.467585	-0.0567226	0.954796	0.992549	-5.87493
k__Bacteria.p__Proteobacteria.c__Gammaproteobacteria.g__Wohlfahrtiimonas	0.00569538	-0.158351	0.055644	0.955655	0.992648	-5.87499
k__Bacteria.p__Proteobacteria.c__Alphaproteobacteria.o__Rhodospirillales.f__Acetobacteraceae.g__Roseomonas	0.0109274	0.27403	0.0550732	0.956109	0.992648	-5.87502
k__Bacteria.p__Proteobacteria.c__Gammaproteobacteria.o__Chromatiales.f__Chromatiaceae.g__Thiocystis	0.0032098	0.148415	0.0533892	0.95745	0.992931	-5.8751
k__Bacteria.p__Proteobacteria.c__Deltaproteobacteria.o__Syntrophobacterales.f__Syntrophaceae.g__Desulfobacca	0.0040939	-0.357682	0.0525291	0.958135	0.992931	-5.87514
k__Bacteria.p__Proteobacteria.c__Alphaproteobacteria.o__Rhodobacterales.f__Rhodobacteraceae.g__Thalassobius	-0.0052308	0.169154	-0.0524365	0.958208	0.992931	-5.87515
k__Bacteria.p__Bacteroidetes.c__Flavobacteriia.o__Flavobacteriales.f__Flavobacteriaceae.g__Psychroflexus	-0.00840662	5.39483	-0.0514289	0.959011	0.993131	-5.8752
k__Bacteria.p__Proteobacteria.c__Gammaproteobacteria.o__Oceanospirillales.f__Oceanospirillaceae.g__Marinomonas	-0.0105321	9.04743	-0.0501049	0.960065	0.993591	-5.87526
k__Bacteria.p__Proteobacteria.c__Alphaproteobacteria.o__Rhodospirillales.f__Acetobacteraceae.g__Granulibacter	-0.00621112	-0.287977	-0.0476624	0.96201	0.994389	-5.87537
k__Bacteria.p__Proteobacteria.c__Deltaproteobacteria.g__Deferrisoma	0.00356035	-0.137525	0.0469772	0.962556	0.994389	-5.8754
k__Bacteria.p__Actinobacteria.c__Actinobacteria.o__Micrococcales.f__Microbacteriaceae.g__Mycetocola	-0.00478567	0.582593	-0.0465289	0.962913	0.994389	-5.87542
k__Bacteria.p__Proteobacteria.c__Deltaproteobacteria.o__Desulfobacterales.f__Desulfobacteraceae.g__Desulfotignum	0.00327919	-0.578367	0.0460733	0.963276	0.994389	-5.87544
k__Bacteria.p__Bacteroidetes.c__Cytophagia.o__Cytophagales.f__Persicobacteraceae.g__Persicobacter	-0.0069125	4.10073	-0.0446068	0.964444	0.994557	-5.8755
k__Bacteria.p__Firmicutes.c__Clostridia.o__Clostridiales.f__Peptostreptococcaceae.g__Peptostreptococcus	-0.0099507	0.172687	-0.0443362	0.96466	0.994557	-5.87551
k__Bacteria.p__Firmicutes.c__Bacilli.o__Lactobacillales.f__Leuconostocaceae.g__Fructobacillus	0.00518936	0.558828	0.0419415	0.966567	0.995894	-5.8756
k__Bacteria.p__Proteobacteria.c__Alphaproteobacteria.o__Rhodospirillales.f__Acetobacteraceae.g__Commensalibacter	0.0062015	2.4406	0.0393735	0.968613	0.996829	-5.8757
k__Archaea.p__Euryarchaeota.c__Archaeoglobi.o__Archaeoglobales.f__Archaeoglobaceae.g__Archaeoglobus	-0.00204406	-0.32645	-0.0392682	0.968697	0.996829	-5.87571
k__Bacteria.p__Actinobacteria.c__Actinobacteria.o__Micrococcales.f__Microbacteriaceae.g__Glaciibacter	0.00496994	-1.78246	0.0361791	0.971159	0.997138	-5.87581
k__Bacteria.p__Bacteroidetes.c__Flavobacteriia.o__Flavobacteriales.f__Flavobacteriaceae.g__Capnocytophaga	0.00393618	5.23195	0.0359005	0.971381	0.997138	-5.87582
k__Bacteria.p__Planctomycetes.c__Planctomycetia.o__Planctomycetales.f__Planctomycetaceae.g__Rhodopirellula	0.00631544	4.81697	0.0357844	0.971473	0.997138	-5.87583
k__Bacteria.p__Acidobacteria.c__Holophagae.o__Holophagales.f__Holophagaceae.g__Geothrix	-0.00502619	-1.3846	-0.0351094	0.972011	0.997138	-5.87585
k__Bacteria.p__Thermotogae.c__Thermotogae.o__Petrotogales.g__Defluviitoga	-0.00110989	0.577508	-0.0350525	0.972056	0.997138	-5.87585
k__Bacteria.p__Proteobacteria.c__Alphaproteobacteria.o__Rhodobacterales.f__Rhodobacteraceae.g__Paenirhodobacter	-0.00285435	-0.632253	-0.0336418	0.97318	0.997663	-5.8759
k__Bacteria.p__Acidobacteria.c__Acidobacteriia.o__Acidobacteriales.f__Acidobacteriaceae.g__Edaphobacter	-0.004847	3.03116	-0.0275171	0.978062	0.997831	-5.87607
k__Bacteria.p__Verrucomicrobia.c__Opitutae.o__Puniceicoccales.f__Puniceicoccaceae.g__Coraliomargarita	0.00129719	-0.788713	0.027425	0.978135	0.997831	-5.87607
k__Bacteria.p__Proteobacteria.c__Alphaproteobacteria.o__Kiloniellales.f__Kiloniellaceae.g__Kiloniella	-0.00374099	6.94266	-0.027137	0.978365	0.997831	-5.87608
k__Bacteria.p__Proteobacteria.c__Gammaproteobacteria.o__Cellvibrionales.f__Halieaceae.g__Pseudohaliea	-0.00643375	2.60453	-0.0261256	0.979171	0.997831	-5.8761
k__Bacteria.p__Proteobacteria.c__Alphaproteobacteria.o__Rhizobiales.g__Methyloceanibacter	0.00287966	-0.422993	0.0252646	0.979857	0.997831	-5.87612
k__Bacteria.p__Proteobacteria.c__Gammaproteobacteria.o__Enterobacteriales.f__Enterobacteriaceae.g__Candidatus_Blochmannia	-0.00316203	-1.90525	-0.0252379	0.979878	0.997831	-5.87612
k__Bacteria.p__Actinobacteria.c__Actinobacteria.o__Micrococcales.f__Intrasporangiaceae.g__Arsenicicoccus	0.00338337	-0.440661	0.0231678	0.981529	0.997831	-5.87617
k__Bacteria.p__Firmicutes.c__Bacilli.o__Bacillales.f__Bacillaceae.g__Pontibacillus	0.00330309	7.77378	0.0230429	0.981628	0.997831	-5.87617
k__Bacteria.p__Proteobacteria.c__Gammaproteobacteria.o__Enterobacteriales.f__Enterobacteriaceae.g__Plesiomonas	-0.00368518	1.5526	-0.023015	0.98165	0.997831	-5.87617
k__Bacteria.p__Actinobacteria.c__Actinobacteria.o__Propionibacteriales.f__Propionibacteriaceae.g__Tessaracoccus	-0.00280239	-0.183533	-0.0230126	0.981652	0.997831	-5.87617
k__Bacteria.p__Actinobacteria.c__Thermoleophilia.o__Solirubrobacterales.f__Solirubrobacteraceae.g__Solirubrobacter	0.00434647	0.218739	0.0197804	0.984229	0.997831	-5.87624
k__Bacteria.p__Actinobacteria.c__Actinobacteria.o__Micrococcales.f__Beutenbergiaceae.g__Beutenbergia	0.00270858	0.755787	0.0192127	0.984681	0.997831	-5.87625
k__Bacteria.p__Firmicutes.c__Clostridia.o__Clostridiales.f__Eubacteriaceae.g__Anaerofustis	-0.00148927	-0.551925	-0.018973	0.984873	0.997831	-5.87625
k__Bacteria.p__Proteobacteria.c__Alphaproteobacteria.o__Rickettsiales.g__Candidatus_Hepatobacter	-0.0010094	-0.307867	-0.0183717	0.985352	0.997831	-5.87626
k__Bacteria.p__Proteobacteria.c__Betaproteobacteria.o__Burkholderiales.f__Comamonadaceae.g__Hydrogenophaga	0.00333203	0.639766	0.0182333	0.985462	0.997831	-5.87626
k__Bacteria.p__Proteobacteria.c__Gammaproteobacteria.o__Enterobacteriales.f__Enterobacteriaceae.g__Brenneria	-0.001495	-1.30572	-0.0176086	0.98596	0.997831	-5.87628
k__Bacteria.p__Proteobacteria.c__Alphaproteobacteria.o__Rhodospirillales.f__Rhodospirillaceae.g__Pararhodospirillum	-0.0033818	1.80653	-0.0173217	0.986189	0.997831	-5.87628
k__Bacteria.p__Proteobacteria.c__Gammaproteobacteria.o__Enterobacteriales.f__Enterobacteriaceae.g__Xenorhabdus	0.00252386	3.96609	0.016952	0.986484	0.997831	-5.87629
k__Bacteria.p__Cyanobacteria.o__Oscillatoriales.g__Lyngbya	0.00201937	1.92455	0.0154705	0.987665	0.997831	-5.87631
k__Archaea.p__Euryarchaeota.c__Methanomicrobia.o__Methanosarcinales.f__Methanosarcinaceae.g__Methanolobus	-0.00257443	3.64817	-0.0153081	0.987794	0.997831	-5.87631
k__Bacteria.p__Proteobacteria.c__Betaproteobacteria.o__Burkholderiales.f__Comamonadaceae.g__Hylemonella	0.00217698	-1.56063	0.0141388	0.988727	0.997831	-5.87633
k__Bacteria.p__Firmicutes.c__Bacilli.o__Lactobacillales.f__Enterococcaceae.g__Tetragenococcus	-0.00191453	-0.0258564	-0.0139068	0.988912	0.997831	-5.87633
k__Bacteria.p__Synergistetes.c__Synergistia.o__Synergistales.f__Synergistaceae.g__Thermovirga	0.00188742	-0.0717774	0.0137727	0.989019	0.997831	-5.87633
k__Archaea.p__Euryarchaeota.c__Halobacteria.o__Halobacteriales.f__Halobacteriaceae.g__Haloarcula	0.000867271	-0.261395	0.0136787	0.989093	0.997831	-5.87633
k__Bacteria.p__Proteobacteria.c__Alphaproteobacteria.o__Sphingomonadales.f__Sphingomonadaceae.g__Sphingomonas	0.00229958	6.22895	0.0131804	0.989491	0.997831	-5.87634
k__Bacteria.p__Proteobacteria.c__Alphaproteobacteria.o__Rhodobacterales.f__Rhodobacteraceae.g__Roseibacterium	0.000435532	-0.605732	0.0122894	0.990201	0.997831	-5.87635
k__Bacteria.p__Proteobacteria.c__Deltaproteobacteria.o__Desulfarculales.f__Desulfarculaceae.g__Desulfarculus	-0.0014962	1.62352	-0.0122887	0.990202	0.997831	-5.87635
k__Bacteria.p__Proteobacteria.c__Gammaproteobacteria.o__Oceanospirillales.f__Alcanivoracaceae.g__Kangiella	-0.000616452	-0.166042	-0.0109486	0.99127	0.997831	-5.87636
k__Archaea.p__Crenarchaeota.c__Thermoprotei.o__Thermoproteales.f__Thermoproteaceae.g__Caldivirga	-7.66173e-05	-0.476288	-0.0100482	0.991988	0.997831	-5.87637
k__Bacteria.p__Acidobacteria.c__Blastocatellia.g__Pyrinomonas	-0.00117837	-0.349984	-0.00972336	0.992247	0.997831	-5.87638
k__Archaea.p__Euryarchaeota.c__Methanomicrobia.o__Methanomicrobiales.f__Methanoregulaceae.g__Methanolinea	-7.55076e-05	-0.478947	-0.00962944	0.992322	0.997831	-5.87638
k__Bacteria.p__Firmicutes.c__Bacilli.o__Bacillales.f__Bacillaceae.g__Salinibacillus	0.000264224	-0.546777	0.0073896	0.994108	0.998127	-5.87639
k__Bacteria.p__Proteobacteria.c__Betaproteobacteria.o__Neisseriales.f__Chromobacteriaceae.g__Chromobacterium	-0.000981559	2.61792	-0.00576916	0.9954	0.998127	-5.8764
k__Bacteria.p__Bacteroidetes.c__Cytophagia.o__Cytophagales.f__Cyclobacteriaceae.g__Cecembia	0.000976223	3.02389	0.00491341	0.996082	0.998127	-5.87641
k__Bacteria.p__Aquificae.c__Aquificae.o__Aquificales.f__Aquificaceae.g__Thermocrinis	0.00013348	-0.537601	0.00464814	0.996294	0.998127	-5.87641
k__Bacteria.p__Proteobacteria.c__Gammaproteobacteria.o__Pasteurellales.f__Pasteurellaceae.g__Chelonobacter	-0.00012379	1.00533	-0.00416231	0.996681	0.998127	-5.87641
k__Bacteria.p__Nitrospirae.c__Nitrospira.o__Nitrospirales.f__Nitrospiraceae.g__Thermodesulfovibrio	-0.000467625	-0.179165	-0.00397386	0.996831	0.998127	-5.87641
k__Bacteria.p__Planctomycetes.c__Planctomycetia.o__Planctomycetales.f__Planctomycetaceae.g__Pirellula	-0.000591591	0.463559	-0.00388483	0.996902	0.998127	-5.87641
k__Bacteria.p__Proteobacteria.c__Gammaproteobacteria.o__Pasteurellales.f__Pasteurellaceae.g__Aggregatibacter	-0.000419735	7.41031	-0.00245439	0.998043	0.998656	-5.87642
k__Bacteria.p__Proteobacteria.c__Gammaproteobacteria.o__Legionellales.f__Coxiellaceae.g__Rickettsiella	-0.0001807	-0.519065	-0.0014113	0.998875	0.998875	-5.87642
