# Supplementary material for: Bile acid distributions, sex-specificity, and prognosis in colorectal cancer
Source: Biol Sex Differ. 2022 Oct 23;13:61. doi: 10.1186/s13293-022-00473-9 (PMC9590160; doi:10.1186/s13293-022-00473-9)
Supplement: Supplementary file 4 — Additional file 4. Clinical information and bile acid values (dichotomized by medians) of individual patients. [file 13293_2022_473_MOESM4_ESM.csv]

patientID	CA	CDCA	TCA	TCDCA	GCA	GCDCA	DCA	LCA	UDCA	TDCA	TLCA	GDCA	GLCA	GUDCA	TCA_CA	TCDCA_CDCA	GCA_CA	GCDCA_CDCA	TDCA_DCA	TLCA_LCA	GDCA_DCA	GLCA_LCA	GUDCA_UDCA	GCA_DCA	SexGroup	SideGroup	stageGroup	age	RecurrenceStatus	Recurrence5.months	OS5.months	OS5.status	Chemo
1	b.high	a.low	a.low	a.low	a.low	a.low	a.low	a.low	b.high	a.low	b.high	b.high	b.high	a.low	a.low	a.low	a.low	a.low	a.low	b.high	b.high	b.high	a.low	a.low	a	a	a	55	0	60	60	0	0
2	b.high	b.high	a.low	a.low	a.low	a.low	b.high	b.high	b.high	a.low	a.low	a.low	b.high	b.high	a.low	a.low	a.low	a.low	a.low	a.low	a.low	b.high	a.low	a.low	b	b	b	56	0	60	60	0	0
3	a.low	a.low	a.low	a.low	a.low	a.low	a.low	a.low	a.low	a.low	a.low	a.low	a.low	a.low	a.low	a.low	a.low	a.low	a.low	a.low	a.low	a.low	b.high	b.high	a	a	b	57	0	60	60	0	1
4	b.high	b.high	a.low	a.low	a.low	a.low	b.high	a.low	b.high	a.low	a.low	a.low	a.low	a.low	a.low	a.low	a.low	a.low	a.low	a.low	a.low	a.low	a.low	a.low	a	b	b	57	0	34.66	34.66	0	0
5	b.high	b.high	b.high	b.high	b.high	b.high	a.low	a.low	a.low	b.high	b.high	b.high	a.low	b.high	b.high	b.high	b.high	b.high	b.high	b.high	b.high	a.low	b.high	b.high	b	b	b	57	0	60	60	0	0
6	b.high	b.high	a.low	a.low	b.high	a.low	b.high	b.high	b.high	b.high	b.high	b.high	b.high	b.high	a.low	a.low	a.low	a.low	a.low	a.low	a.low	b.high	a.low	a.low	b	a	b	58	0	60	60	0	0
7	a.low	a.low	a.low	a.low	a.low	a.low	a.low	a.low	a.low	b.high	a.low	a.low	a.low	a.low	b.high	b.high	a.low	b.high	b.high	b.high	b.high	a.low	b.high	b.high	b	a	b	59	0	60	60	0	4
8	a.low	a.low	a.low	a.low	a.low	a.low	a.low	b.high	a.low	a.low	a.low	b.high	a.low	a.low	a.low	a.low	a.low	a.low	a.low	a.low	b.high	a.low	a.low	a.low	a	a	a	60	0	60	60	0	0
9	b.high	a.low	a.low	a.low	a.low	a.low	a.low	b.high	a.low	a.low	a.low	a.low	a.low	a.low	a.low	a.low	a.low	a.low	b.high	a.low	a.low	a.low	a.low	a.low	a	b	b	60	0	60	60	0	1
10	a.low	a.low	a.low	a.low	a.low	a.low	b.high	b.high	b.high	a.low	b.high	a.low	a.low	a.low	a.low	a.low	a.low	a.low	a.low	a.low	a.low	a.low	a.low	a.low	b	a	b	60	0	60	60	0	0
11	b.high	b.high	b.high	b.high	b.high	b.high	a.low	a.low	a.low	b.high	b.high	b.high	b.high	a.low	b.high	b.high	b.high	b.high	b.high	b.high	b.high	b.high	b.high	b.high	a	a	a	61	0	60	60	0	0
12	a.low	a.low	a.low	a.low	a.low	a.low	a.low	a.low	a.low	a.low	b.high	a.low	a.low	a.low	a.low	b.high	a.low	a.low	a.low	b.high	b.high	b.high	a.low	a.low	a	a	b	61	0	60	60	0	0
13	a.low	a.low	a.low	a.low	a.low	a.low	a.low	a.low	a.low	a.low	a.low	a.low	a.low	a.low	b.high	a.low	a.low	a.low	a.low	a.low	a.low	a.low	a.low	a.low	b	a	a	61	0	60	60	0	0
14	b.high	b.high	a.low	a.low	a.low	a.low	b.high	b.high	b.high	a.low	a.low	a.low	a.low	a.low	a.low	a.low	a.low	a.low	a.low	a.low	a.low	a.low	a.low	a.low	b	a	a	61	0	60	60	0	0
15	a.low	a.low	a.low	a.low	a.low	a.low	a.low	a.low	a.low	a.low	b.high	a.low	a.low	a.low	b.high	b.high	a.low	b.high	b.high	b.high	b.high	b.high	b.high	b.high	b	a	b	61	0	60	60	0	0
16	a.low	a.low	b.high	b.high	b.high	b.high	a.low	a.low	a.low	b.high	b.high	b.high	b.high	b.high	b.high	b.high	b.high	b.high	b.high	b.high	b.high	b.high	b.high	b.high	a	a	a	62	1	48	60	0	0
17	b.high	b.high	b.high	b.high	a.low	a.low	b.high	b.high	b.high	b.high	a.low	a.low	a.low	a.low	a.low	a.low	a.low	a.low	b.high	a.low	a.low	a.low	a.low	a.low	a	b	b	62	1	60	60	0	0
18	a.low	a.low	a.low	a.low	a.low	a.low	b.high	b.high	b.high	a.low	a.low	a.low	a.low	a.low	a.low	b.high	a.low	a.low	a.low	a.low	a.low	a.low	a.low	a.low	b	b	b	62	0	60	60	0	4 (IP 5FU)
19	a.low	a.low	a.low	a.low	a.low	a.low	a.low	b.high	b.high	a.low	a.low	b.high	a.low	a.low	a.low	a.low	a.low	a.low	a.low	a.low	b.high	a.low	a.low	a.low	a	a	a	63	0	60	60	0	0
20	b.high	a.low	a.low	a.low	a.low	a.low	b.high	b.high	b.high	a.low	b.high	b.high	b.high	b.high	a.low	a.low	a.low	b.high	a.low	b.high	b.high	b.high	b.high	b.high	a	a	b	63	0	60	60	0	1
21	b.high	b.high	b.high	b.high	b.high	a.low	b.high	b.high	b.high	a.low	b.high	a.low	b.high	a.low	a.low	b.high	a.low	a.low	a.low	a.low	a.low	a.low	a.low	a.low	a	b	a	63	0	60	60	0	0
22	b.high	b.high	b.high	b.high	b.high	b.high	b.high	b.high	b.high	b.high	b.high	b.high	b.high	b.high	a.low	a.low	a.low	a.low	a.low	b.high	b.high	b.high	b.high	b.high	b	a	b	63	0	60	60	0	1
23	a.low	a.low	a.low	a.low	a.low	a.low	a.low	b.high	a.low	b.high	a.low	b.high	a.low	a.low	b.high	a.low	a.low	a.low	b.high	a.low	b.high	a.low	a.low	a.low	b	b	b	63	0	60	60	0	1
24	b.high	a.low	a.low	a.low	a.low	a.low	b.high	b.high	b.high	a.low	a.low	a.low	a.low	b.high	a.low	a.low	a.low	a.low	a.low	a.low	a.low	a.low	a.low	a.low	b	b	b	63	0	60	60	0	0
25	b.high	b.high	b.high	b.high	b.high	b.high	a.low	a.low	b.high	b.high	a.low	b.high	a.low	b.high	b.high	b.high	a.low	b.high	b.high	b.high	b.high	a.low	b.high	b.high	a	a	a	64	0	36.25	36.25	1	0
26	b.high	b.high	b.high	b.high	b.high	b.high	a.low	a.low	a.low	b.high	b.high	b.high	b.high	b.high	b.high	b.high	b.high	b.high	b.high	b.high	b.high	b.high	b.high	b.high	b	a	a	64	0	60	60	0	0
27	a.low	a.low	a.low	a.low	a.low	a.low	a.low	a.low	a.low	a.low	b.high	a.low	b.high	a.low	a.low	b.high	a.low	b.high	a.low	b.high	a.low	b.high	b.high	b.high	b	a	a	64	0	60	60	0	0
28	a.low	a.low	b.high	b.high	b.high	b.high	a.low	a.low	a.low	b.high	a.low	b.high	b.high	a.low	b.high	b.high	b.high	b.high	b.high	b.high	b.high	b.high	a.low	a.low	a	a	b	65	0	60	60	0	0
29	a.low	a.low	a.low	a.low	a.low	a.low	b.high	a.low	b.high	a.low	b.high	a.low	b.high	a.low	a.low	b.high	a.low	a.low	a.low	b.high	a.low	b.high	a.low	a.low	a	a	b	65	0	60	60	0	0
30	b.high	b.high	b.high	b.high	b.high	b.high	b.high	b.high	b.high	b.high	b.high	b.high	b.high	b.high	b.high	a.low	b.high	a.low	b.high	b.high	b.high	b.high	b.high	b.high	a	b	b	65	0	22	22	0	0
31	a.low	a.low	a.low	a.low	a.low	a.low	a.low	b.high	a.low	a.low	a.low	a.low	a.low	a.low	a.low	a.low	a.low	b.high	a.low	a.low	a.low	a.low	b.high	b.high	b	a	a	65	0	26	26	0	0
32	a.low	a.low	a.low	a.low	a.low	a.low	a.low	a.low	a.low	a.low	b.high	a.low	a.low	a.low	b.high	a.low	a.low	a.low	a.low	b.high	a.low	a.low	a.low	a.low	b	a	b	65	0	32.9	32.9	0	0
33	a.low	a.low	a.low	a.low	b.high	b.high	b.high	a.low	a.low	a.low	a.low	a.low	a.low	b.high	a.low	b.high	b.high	b.high	a.low	b.high	a.low	b.high	b.high	b.high	b	a	b	65	0	60	60	0	0
34	a.low	a.low	a.low	a.low	a.low	a.low	a.low	a.low	a.low	a.low	a.low	a.low	a.low	a.low	a.low	a.low	a.low	b.high	a.low	a.low	b.high	a.low	b.high	b.high	b	a	b	65	1	54	60	0	0
35	b.high	a.low	a.low	a.low	b.high	a.low	a.low	a.low	a.low	a.low	b.high	a.low	a.low	b.high	a.low	b.high	a.low	b.high	a.low	b.high	a.low	a.low	b.high	b.high	b	b	a	66	1	23.34	60	0	0
36	b.high	b.high	b.high	b.high	a.low	a.low	b.high	b.high	b.high	b.high	a.low	a.low	a.low	a.low	a.low	a.low	a.low	a.low	a.low	a.low	a.low	a.low	a.low	a.low	a	a	b	67	0	0.5	0.5	1	0
37	a.low	a.low	a.low	a.low	a.low	a.low	a.low	b.high	a.low	a.low	a.low	a.low	b.high	a.low	a.low	a.low	a.low	a.low	a.low	a.low	a.low	b.high	a.low	a.low	a	a	b	67	1	44.2	51.79	1	0
38	b.high	a.low	b.high	b.high	b.high	b.high	a.low	a.low	a.low	b.high	a.low	b.high	a.low	b.high	b.high	b.high	b.high	b.high	b.high	a.low	b.high	a.low	b.high	b.high	a	a	b	67	0	19	19	0	0
39	a.low	a.low	a.low	a.low	a.low	a.low	a.low	a.low	b.high	a.low	a.low	a.low	a.low	a.low	a.low	a.low	a.low	b.high	a.low	b.high	a.low	a.low	a.low	a.low	a	a	b	67	1	60	60	0	0
40	b.high	b.high	b.high	b.high	b.high	b.high	b.high	b.high	b.high	b.high	b.high	b.high	b.high	b.high	b.high	b.high	b.high	b.high	b.high	b.high	b.high	b.high	b.high	b.high	a	b	a	67	0	34.5	34.5	0	0
41	a.low	a.low	b.high	b.high	b.high	b.high	a.low	a.low	b.high	b.high	b.high	b.high	b.high	b.high	b.high	b.high	b.high	b.high	b.high	b.high	b.high	b.high	b.high	b.high	a	b	b	67	0	60	60	0	0
42	a.low	b.high	a.low	a.low	a.low	b.high	a.low	b.high	b.high	a.low	a.low	a.low	b.high	b.high	a.low	a.low	b.high	a.low	a.low	a.low	a.low	b.high	a.low	a.low	a	a	b	68	1	60	60	0	0
43	b.high	b.high	b.high	b.high	b.high	b.high	b.high	a.low	a.low	b.high	b.high	b.high	b.high	b.high	b.high	b.high	b.high	a.low	b.high	b.high	b.high	b.high	b.high	b.high	a	a	b	68	0	12.25	12.25	0	0
44	b.high	b.high	b.high	b.high	b.high	b.high	b.high	b.high	b.high	b.high	a.low	b.high	b.high	b.high	a.low	a.low	b.high	a.low	b.high	a.low	a.low	a.low	a.low	a.low	a	b	b	68	0	9.16	9.16	0	0
45	a.low	b.high	b.high	b.high	b.high	b.high	b.high	a.low	b.high	b.high	b.high	b.high	b.high	b.high	b.high	b.high	b.high	b.high	b.high	b.high	b.high	b.high	b.high	b.high	a	b	b	68	0	60	60	0	0
46	a.low	b.high	a.low	a.low	a.low	a.low	a.low	a.low	a.low	a.low	a.low	a.low	b.high	a.low	b.high	a.low	b.high	a.low	a.low	a.low	a.low	b.high	a.low	a.low	a	a	a	69	0	60	60	0	0
47	b.high	b.high	b.high	a.low	b.high	b.high	a.low	a.low	a.low	b.high	a.low	b.high	b.high	b.high	b.high	a.low	b.high	b.high	b.high	a.low	b.high	b.high	b.high	b.high	a	a	b	69	0	12.5	12.5	0	0
48	a.low	a.low	a.low	a.low	a.low	a.low	a.low	a.low	a.low	a.low	a.low	a.low	b.high	a.low	b.high	b.high	b.high	b.high	a.low	a.low	a.low	b.high	a.low	a.low	a	a	b	69	0	60	60	0	0
49	a.low	a.low	a.low	a.low	a.low	a.low	b.high	b.high	b.high	a.low	a.low	a.low	b.high	a.low	b.high	a.low	a.low	a.low	a.low	a.low	a.low	a.low	a.low	a.low	a	b	a	69	0	60	60	0	0
50	a.low	a.low	a.low	a.low	a.low	b.high	b.high	a.low	a.low	a.low	a.low	a.low	a.low	a.low	b.high	a.low	b.high	b.high	a.low	b.high	a.low	a.low	a.low	a.low	b	a	b	69	1	6	8.13	0	X
51	b.high	a.low	b.high	b.high	b.high	b.high	b.high	a.low	a.low	b.high	b.high	b.high	a.low	b.high	b.high	b.high	b.high	b.high	b.high	b.high	b.high	a.low	b.high	b.high	b	b	a	69	0	60	60	0	0
52	a.low	a.low	b.high	b.high	b.high	b.high	a.low	b.high	b.high	b.high	b.high	b.high	a.low	b.high	b.high	b.high	b.high	b.high	b.high	b.high	b.high	a.low	b.high	b.high	a	a	b	70	1	60	60	0	X
53	b.high	b.high	b.high	b.high	b.high	b.high	b.high	b.high	b.high	b.high	b.high	b.high	b.high	b.high	b.high	a.low	b.high	a.low	b.high	b.high	b.high	b.high	a.low	a.low	a	b	a	70	0	60	60	0	0
54	a.low	a.low	a.low	a.low	a.low	a.low	b.high	b.high	b.high	b.high	a.low	a.low	b.high	b.high	a.low	b.high	a.low	b.high	a.low	a.low	a.low	a.low	a.low	a.low	a	b	b	70	0	9.3	9.3	0	0
55	b.high	b.high	b.high	b.high	b.high	b.high	b.high	b.high	a.low	b.high	b.high	b.high	b.high	b.high	b.high	b.high	b.high	b.high	b.high	b.high	b.high	b.high	b.high	b.high	a	b	b	70	0	5.52	5.52	0	0
56	b.high	b.high	b.high	b.high	b.high	b.high	b.high	a.low	b.high	b.high	b.high	b.high	b.high	b.high	b.high	b.high	b.high	b.high	b.high	b.high	b.high	b.high	b.high	b.high	b	a	a	70	0	49.59	49.59	0	0
57	a.low	a.low	a.low	a.low	a.low	a.low	a.low	a.low	a.low	a.low	a.low	a.low	a.low	a.low	a.low	b.high	a.low	a.low	b.high	a.low	a.low	a.low	b.high	b.high	b	b	b	70	0	60	60	0	0
58	b.high	b.high	b.high	b.high	b.high	b.high	b.high	a.low	b.high	b.high	a.low	b.high	a.low	b.high	b.high	b.high	b.high	b.high	b.high	a.low	b.high	a.low	b.high	b.high	b	b	b	70	0	58.66	58.66	0	0
59	b.high	b.high	b.high	a.low	a.low	a.low	a.low	b.high	a.low	a.low	b.high	a.low	b.high	a.low	a.low	a.low	a.low	a.low	b.high	b.high	a.low	a.low	a.low	a.low	a	a	a	71	1	27.25	51.8	0	0
60	a.low	b.high	a.low	a.low	a.low	a.low	a.low	a.low	a.low	a.low	a.low	a.low	a.low	a.low	a.low	a.low	a.low	a.low	a.low	a.low	a.low	a.low	a.low	a.low	a	a	a	71	1	17.33	60	0	0
61	a.low	a.low	a.low	a.low	a.low	a.low	a.low	b.high	a.low	a.low	b.high	a.low	b.high	a.low	a.low	a.low	a.low	a.low	a.low	b.high	a.low	b.high	a.low	a.low	a	b	b	71	0	60	60	0	0
62	a.low	a.low	a.low	a.low	a.low	a.low	a.low	a.low	a.low	a.low	a.low	b.high	a.low	a.low	a.low	a.low	a.low	b.high	a.low	b.high	b.high	b.high	b.high	b.high	b	a	b	71	0	60	60	0	X
63	a.low	a.low	b.high	b.high	b.high	b.high	a.low	a.low	a.low	b.high	b.high	b.high	b.high	b.high	b.high	b.high	b.high	b.high	b.high	b.high	b.high	b.high	b.high	b.high	b	b	a	71	0	60	60	0	0
64	b.high	b.high	a.low	a.low	b.high	b.high	a.low	a.low	a.low	a.low	a.low	b.high	b.high	b.high	a.low	a.low	b.high	b.high	a.low	a.low	b.high	b.high	b.high	b.high	b	b	a	71	0	60	60	0	0
65	b.high	b.high	b.high	b.high	a.low	a.low	b.high	b.high	b.high	b.high	b.high	a.low	b.high	a.low	b.high	b.high	a.low	a.low	b.high	a.low	a.low	a.low	a.low	a.low	b	b	a	71	0	60	60	0	0
66	b.high	b.high	b.high	b.high	b.high	b.high	b.high	b.high	b.high	b.high	b.high	b.high	b.high	b.high	a.low	a.low	b.high	a.low	a.low	a.low	b.high	b.high	a.low	a.low	b	b	b	71	0	11	11	0	0
67	a.low	a.low	b.high	b.high	b.high	b.high	a.low	b.high	a.low	b.high	b.high	b.high	b.high	b.high	b.high	b.high	b.high	b.high	b.high	b.high	b.high	b.high	b.high	b.high	b	b	b	71	1	13.62	60	0	0
68	a.low	a.low	b.high	b.high	b.high	b.high	a.low	b.high	b.high	b.high	b.high	b.high	b.high	a.low	b.high	b.high	b.high	b.high	b.high	b.high	b.high	b.high	a.low	a.low	a	a	b	72	1	53.26	60	0	0
69	b.high	b.high	b.high	b.high	b.high	b.high	b.high	b.high	b.high	b.high	a.low	b.high	b.high	b.high	b.high	a.low	b.high	a.low	b.high	a.low	b.high	b.high	b.high	b.high	a	b	b	72	0	16.25	16.25	0	0
70	b.high	b.high	b.high	b.high	b.high	b.high	b.high	b.high	b.high	b.high	a.low	b.high	b.high	b.high	a.low	a.low	b.high	a.low	a.low	a.low	a.low	b.high	a.low	a.low	b	a	a	72	0	60	60	0	0
71	a.low	a.low	a.low	a.low	a.low	a.low	a.low	a.low	a.low	b.high	a.low	a.low	a.low	a.low	b.high	b.high	b.high	b.high	b.high	b.high	b.high	a.low	a.low	a.low	b	a	b	72	0	60	60	0	0
72	b.high	b.high	b.high	b.high	b.high	b.high	b.high	a.low	b.high	b.high	b.high	b.high	a.low	b.high	a.low	a.low	b.high	b.high	b.high	b.high	b.high	a.low	b.high	b.high	b	b	a	72	0	47.36	47.36	0	0
73	b.high	b.high	a.low	a.low	b.high	b.high	b.high	a.low	a.low	a.low	a.low	b.high	a.low	a.low	a.low	a.low	b.high	b.high	a.low	a.low	b.high	a.low	a.low	a.low	a	a	a	73	0	60	60	0	0
74	b.high	a.low	a.low	a.low	b.high	a.low	a.low	a.low	b.high	a.low	b.high	a.low	a.low	b.high	a.low	a.low	a.low	a.low	b.high	b.high	b.high	a.low	a.low	a.low	a	b	a	73	0	60	60	0	0
75	b.high	b.high	b.high	b.high	b.high	b.high	b.high	a.low	b.high	b.high	b.high	b.high	b.high	b.high	b.high	b.high	b.high	b.high	b.high	b.high	b.high	b.high	b.high	b.high	a	b	b	73	1	10.79	24.79	1	1
76	b.high	b.high	b.high	b.high	b.high	b.high	b.high	a.low	a.low	b.high	b.high	b.high	a.low	b.high	b.high	a.low	b.high	b.high	b.high	b.high	b.high	a.low	b.high	b.high	a	b	b	73	0	60	60	0	0
77	a.low	a.low	a.low	a.low	a.low	a.low	a.low	a.low	b.high	a.low	b.high	a.low	a.low	a.low	a.low	a.low	a.low	a.low	b.high	b.high	a.low	a.low	a.low	a.low	b	a	b	73	0	60	60	0	0
78	b.high	b.high	b.high	b.high	b.high	b.high	a.low	a.low	b.high	b.high	b.high	b.high	a.low	b.high	b.high	b.high	b.high	b.high	b.high	b.high	b.high	a.low	b.high	b.high	b	b	b	73	0	5	5	1	0
79	b.high	b.high	b.high	b.high	b.high	b.high	b.high	b.high	b.high	b.high	b.high	b.high	b.high	b.high	b.high	b.high	b.high	b.high	b.high	b.high	b.high	b.high	b.high	b.high	a	a	a	74	0	54.15	54.15	1	0
80	a.low	a.low	a.low	a.low	a.low	a.low	a.low	b.high	a.low	a.low	a.low	a.low	b.high	a.low	b.high	b.high	b.high	b.high	b.high	a.low	a.low	b.high	a.low	a.low	a	a	a	74	0	60	60	0	0
81	a.low	a.low	a.low	a.low	a.low	a.low	a.low	a.low	a.low	a.low	a.low	a.low	a.low	a.low	a.low	a.low	a.low	a.low	a.low	a.low	a.low	b.high	a.low	a.low	a	a	a	74	0	23	23	0	0
82	b.high	b.high	a.low	a.low	a.low	a.low	b.high	b.high	b.high	a.low	a.low	a.low	a.low	a.low	a.low	a.low	a.low	a.low	a.low	a.low	a.low	a.low	a.low	a.low	a	a	a	74	0	60	60	0	0
83	a.low	a.low	b.high	b.high	b.high	b.high	a.low	a.low	a.low	a.low	a.low	b.high	a.low	b.high	b.high	b.high	b.high	b.high	b.high	a.low	b.high	a.low	b.high	b.high	a	b	b	74	0	4.9	4.9	0	X
84	b.high	b.high	b.high	b.high	b.high	b.high	b.high	a.low	b.high	b.high	a.low	b.high	a.low	b.high	b.high	b.high	b.high	b.high	b.high	b.high	b.high	b.high	b.high	b.high	a	b	b	74	0	60	60	0	0
85	b.high	b.high	b.high	b.high	b.high	b.high	b.high	a.low	b.high	b.high	b.high	b.high	b.high	b.high	b.high	a.low	b.high	a.low	b.high	b.high	b.high	b.high	b.high	b.high	b	a	b	74	0	60	60	0	0
86	a.low	a.low	a.low	a.low	a.low	a.low	b.high	b.high	b.high	b.high	b.high	a.low	b.high	a.low	a.low	a.low	a.low	a.low	a.low	a.low	a.low	a.low	a.low	a.low	b	a	b	74	0	60	60	0	0
87	b.high	b.high	b.high	b.high	b.high	b.high	b.high	a.low	b.high	b.high	b.high	b.high	b.high	b.high	b.high	b.high	b.high	b.high	b.high	b.high	b.high	b.high	b.high	b.high	b	b	a	74	0	13.92	13.92	0	0
88	b.high	b.high	b.high	b.high	b.high	b.high	b.high	a.low	b.high	b.high	b.high	b.high	b.high	b.high	b.high	b.high	b.high	b.high	b.high	b.high	b.high	b.high	b.high	b.high	b	b	b	74	1	39.69	52.13	1	0
89	a.low	a.low	a.low	a.low	a.low	a.low	a.low	a.low	a.low	a.low	b.high	a.low	a.low	a.low	a.low	b.high	a.low	b.high	a.low	b.high	a.low	a.low	b.high	b.high	b	b	b	74	0	60	60	0	0
90	a.low	a.low	a.low	a.low	a.low	a.low	a.low	b.high	b.high	a.low	a.low	a.low	a.low	a.low	a.low	a.low	a.low	b.high	a.low	a.low	a.low	a.low	a.low	a.low	a	a	b	75	0	60	60	0	0
91	a.low	b.high	a.low	b.high	a.low	a.low	b.high	b.high	a.low	b.high	a.low	a.low	b.high	a.low	a.low	b.high	a.low	a.low	a.low	a.low	a.low	b.high	a.low	a.low	a	b	a	75	1	11.5	45.6	0	0
92	b.high	b.high	b.high	b.high	b.high	b.high	b.high	b.high	b.high	b.high	b.high	b.high	b.high	b.high	b.high	b.high	b.high	b.high	b.high	b.high	b.high	b.high	b.high	b.high	b	b	a	75	0	60	60	0	0
93	a.low	a.low	a.low	a.low	a.low	a.low	b.high	b.high	b.high	a.low	a.low	b.high	a.low	a.low	b.high	b.high	a.low	b.high	a.low	a.low	a.low	a.low	a.low	a.low	b	b	b	75	0	60	60	0	0
94	b.high	b.high	b.high	b.high	b.high	b.high	a.low	a.low	b.high	b.high	a.low	b.high	b.high	b.high	a.low	b.high	b.high	b.high	b.high	a.low	b.high	b.high	b.high	b.high	a	b	a	76	0	58.8	58.8	0	0
95	b.high	b.high	b.high	b.high	b.high	a.low	b.high	a.low	b.high	b.high	a.low	b.high	a.low	b.high	a.low	a.low	a.low	a.low	a.low	a.low	a.low	a.low	b.high	b.high	b	a	a	76	0	60	60	0	0
96	a.low	a.low	a.low	a.low	a.low	a.low	a.low	a.low	a.low	a.low	a.low	a.low	a.low	a.low	a.low	a.low	a.low	a.low	a.low	a.low	a.low	a.low	b.high	b.high	a	a	b	77	0	47.62	47.62	1	0
97	a.low	a.low	a.low	a.low	a.low	a.low	b.high	a.low	a.low	a.low	a.low	b.high	b.high	a.low	a.low	b.high	b.high	b.high	a.low	a.low	a.low	b.high	b.high	b.high	a	a	b	77	0	60	60	0	0
98	b.high	b.high	b.high	b.high	b.high	b.high	b.high	a.low	b.high	b.high	b.high	b.high	b.high	b.high	a.low	a.low	a.low	a.low	b.high	b.high	b.high	b.high	a.low	a.low	b	b	b	77	0	6.9	6.9	0	0
99	a.low	a.low	a.low	a.low	a.low	a.low	b.high	b.high	b.high	a.low	a.low	a.low	a.low	a.low	a.low	a.low	a.low	a.low	a.low	a.low	a.low	a.low	a.low	a.low	a	a	b	78	0	60	60	0	0
100	a.low	a.low	a.low	a.low	a.low	a.low	a.low	b.high	a.low	a.low	a.low	a.low	a.low	a.low	a.low	a.low	a.low	a.low	a.low	a.low	a.low	a.low	a.low	a.low	a	b	b	78	0	60	60	0	0
101	b.high	b.high	b.high	b.high	a.low	b.high	b.high	b.high	a.low	b.high	b.high	b.high	a.low	a.low	b.high	b.high	a.low	a.low	b.high	a.low	a.low	a.low	a.low	a.low	a	b	b	78	0	60	60	0	0
102	b.high	b.high	b.high	b.high	b.high	b.high	a.low	a.low	a.low	b.high	b.high	b.high	b.high	b.high	b.high	b.high	b.high	b.high	b.high	b.high	b.high	b.high	b.high	b.high	b	a	a	78	0	52.7	52.7	0	0
103	a.low	a.low	a.low	a.low	a.low	a.low	a.low	a.low	a.low	a.low	a.low	a.low	a.low	a.low	a.low	a.low	a.low	a.low	a.low	a.low	a.low	a.low	a.low	a.low	a	a	a	79	0	60	60	0	0
104	a.low	a.low	a.low	a.low	a.low	a.low	a.low	a.low	a.low	a.low	a.low	a.low	a.low	a.low	a.low	a.low	a.low	a.low	a.low	a.low	b.high	b.high	b.high	b.high	a	a	b	79	0	5.33	5.33	1	0
105	a.low	a.low	a.low	a.low	a.low	a.low	b.high	b.high	b.high	a.low	a.low	a.low	a.low	a.low	a.low	a.low	a.low	b.high	a.low	a.low	a.low	a.low	a.low	a.low	a	b	b	79	0	60	60	0	0
106	b.high	b.high	b.high	b.high	b.high	b.high	b.high	b.high	b.high	b.high	b.high	b.high	b.high	b.high	b.high	a.low	a.low	a.low	b.high	b.high	b.high	b.high	a.low	a.low	b	b	a	79	0	60	60	0	0
107	b.high	b.high	a.low	a.low	b.high	a.low	a.low	a.low	b.high	a.low	a.low	a.low	a.low	a.low	b.high	a.low	b.high	a.low	b.high	b.high	a.low	a.low	a.low	a.low	b	b	a	79	0	60	60	0	0
108	b.high	b.high	b.high	a.low	b.high	b.high	b.high	b.high	b.high	b.high	b.high	b.high	b.high	b.high	a.low	a.low	a.low	a.low	a.low	b.high	b.high	b.high	a.low	a.low	b	b	b	79	0	2	2	0	0
109	b.high	b.high	b.high	b.high	b.high	b.high	b.high	b.high	b.high	b.high	b.high	b.high	b.high	b.high	a.low	a.low	a.low	a.low	a.low	a.low	a.low	b.high	a.low	a.low	a	a	b	80	0	56.75	56.75	0	0
110	a.low	b.high	b.high	b.high	b.high	b.high	b.high	b.high	b.high	b.high	b.high	b.high	b.high	b.high	b.high	b.high	b.high	b.high	b.high	b.high	b.high	b.high	b.high	b.high	a	b	a	80	0	36.18	36.18	1	0
111	a.low	a.low	a.low	a.low	a.low	a.low	a.low	b.high	a.low	a.low	a.low	a.low	a.low	a.low	a.low	a.low	a.low	a.low	b.high	a.low	a.low	a.low	a.low	a.low	a	a	b	81	0	10.74	10.74	0	0
112	a.low	a.low	b.high	b.high	b.high	b.high	a.low	b.high	a.low	a.low	b.high	a.low	a.low	b.high	b.high	b.high	b.high	b.high	a.low	b.high	a.low	a.low	b.high	b.high	a	b	a	81	0	13.5	13.5	0	0
113	a.low	a.low	b.high	b.high	b.high	b.high	a.low	a.low	a.low	b.high	a.low	b.high	b.high	b.high	b.high	b.high	b.high	b.high	b.high	a.low	b.high	b.high	b.high	b.high	b	a	b	81	0	60	60	0	0
114	a.low	b.high	a.low	a.low	a.low	a.low	a.low	b.high	b.high	a.low	b.high	a.low	a.low	a.low	a.low	a.low	a.low	a.low	b.high	a.low	b.high	a.low	a.low	a.low	b	b	a	81	0	60	60	0	0
115	a.low	a.low	a.low	a.low	a.low	a.low	a.low	a.low	a.low	a.low	a.low	a.low	a.low	a.low	a.low	a.low	a.low	a.low	a.low	b.high	b.high	b.high	a.low	a.low	b	b	b	81	0	60	60	0	0
116	b.high	b.high	b.high	b.high	b.high	b.high	b.high	a.low	b.high	a.low	b.high	b.high	a.low	b.high	a.low	a.low	b.high	a.low	a.low	b.high	a.low	a.low	a.low	a.low	b	b	b	81	0	60	60	0	0
117	a.low	a.low	a.low	a.low	a.low	a.low	b.high	a.low	a.low	a.low	b.high	a.low	a.low	a.low	b.high	a.low	b.high	a.low	a.low	b.high	a.low	b.high	b.high	b.high	b	a	b	82	0	60	60	0	0
118	b.high	b.high	b.high	b.high	b.high	b.high	b.high	a.low	b.high	b.high	a.low	b.high	b.high	b.high	a.low	b.high	b.high	b.high	b.high	a.low	b.high	b.high	b.high	b.high	b	b	b	82	0	60	60	0	0
119	b.high	b.high	b.high	b.high	b.high	b.high	b.high	b.high	b.high	b.high	b.high	b.high	b.high	b.high	a.low	b.high	b.high	b.high	b.high	b.high	b.high	b.high	a.low	a.low	b	b	b	82	0	3.6	3.6	0	X
120	b.high	b.high	b.high	b.high	a.low	b.high	b.high	b.high	b.high	b.high	b.high	b.high	b.high	a.low	a.low	a.low	a.low	a.low	a.low	a.low	a.low	b.high	a.low	a.low	a	b	b	83	0	40.13	40.13	1	0
121	b.high	b.high	b.high	b.high	b.high	b.high	b.high	b.high	b.high	b.high	a.low	b.high	b.high	b.high	a.low	a.low	b.high	a.low	a.low	a.low	b.high	a.low	a.low	a.low	a	b	b	83	0	12.38	12.38	1	0
122	a.low	a.low	a.low	a.low	a.low	a.low	b.high	a.low	a.low	a.low	a.low	a.low	b.high	a.low	a.low	a.low	a.low	a.low	a.low	a.low	a.low	b.high	a.low	a.low	b	a	b	83	0	24.75	24.75	0	0
123	b.high	b.high	b.high	b.high	b.high	b.high	b.high	a.low	a.low	b.high	a.low	b.high	b.high	b.high	b.high	b.high	b.high	b.high	b.high	a.low	b.high	b.high	b.high	b.high	b	b	b	83	0	60	60	0	0
124	b.high	b.high	b.high	b.high	b.high	b.high	b.high	b.high	b.high	b.high	b.high	b.high	b.high	a.low	a.low	a.low	a.low	a.low	b.high	a.low	a.low	b.high	a.low	a.low	a	a	b	84	0	0.12	0.12	1	0
125	b.high	b.high	b.high	b.high	b.high	b.high	a.low	b.high	b.high	a.low	a.low	a.low	b.high	b.high	a.low	a.low	a.low	a.low	a.low	a.low	b.high	b.high	a.low	a.low	a	b	b	84	0	60	60	0	0
126	a.low	a.low	b.high	b.high	b.high	b.high	a.low	a.low	a.low	a.low	b.high	b.high	b.high	b.high	b.high	b.high	b.high	b.high	b.high	b.high	b.high	b.high	b.high	b.high	a	b	a	85	0	60	60	0	0
127	b.high	a.low	a.low	a.low	a.low	a.low	a.low	b.high	a.low	a.low	a.low	a.low	a.low	a.low	a.low	a.low	a.low	a.low	a.low	a.low	a.low	a.low	b.high	b.high	b	a	a	85	0	60	60	0	0
128	a.low	a.low	a.low	a.low	a.low	a.low	a.low	a.low	a.low	a.low	a.low	a.low	a.low	a.low	b.high	b.high	b.high	a.low	a.low	b.high	a.low	a.low	b.high	b.high	a	a	b	86	0	60	60	0	0
129	b.high	b.high	a.low	a.low	a.low	b.high	b.high	b.high	b.high	a.low	a.low	a.low	b.high	a.low	a.low	a.low	a.low	a.low	a.low	a.low	a.low	b.high	a.low	a.low	a	b	b	86	0	60	60	0	0
130	a.low	a.low	a.low	a.low	a.low	a.low	a.low	b.high	a.low	a.low	a.low	a.low	a.low	a.low	a.low	a.low	a.low	a.low	a.low	a.low	a.low	a.low	b.high	b.high	a	a	b	95	0	0.66	0.66	1	0
131	a.low	a.low	b.high	b.high	b.high	b.high	a.low	b.high	a.low	b.high	b.high	b.high	b.high	b.high	b.high	b.high	b.high	b.high	b.high	b.high	b.high	b.high	b.high	b.high	b	b	b	99	0	48.82	48.82	1	0
132	a.low	a.low	a.low	a.low	a.low	a.low	a.low	a.low	a.low	a.low	a.low	a.low	b.high	a.low	a.low	a.low	a.low	a.low	a.low	b.high	a.low	b.high	b.high	b.high	a	a	c	55	0	60	60	0	4 (IP 5FU)
133	b.high	b.high	b.high	b.high	a.low	a.low	b.high	b.high	b.high	b.high	a.low	a.low	a.low	a.low	a.low	a.low	a.low	a.low	a.low	a.low	a.low	a.low	a.low	a.low	a	a	c	57	0	60	60	0	0
134	a.low	b.high	b.high	b.high	b.high	b.high	a.low	a.low	b.high	b.high	b.high	b.high	b.high	b.high	b.high	b.high	b.high	b.high	b.high	b.high	b.high	b.high	b.high	b.high	a	a	c	58	1	3.5	44.67	1	0
135	a.low	a.low	a.low	a.low	a.low	a.low	a.low	a.low	a.low	b.high	b.high	a.low	a.low	a.low	a.low	b.high	a.low	a.low	b.high	b.high	a.low	a.low	a.low	a.low	b	b	c	58	0	60	60	0	1
136	a.low	a.low	a.low	a.low	a.low	a.low	a.low	b.high	a.low	a.low	a.low	a.low	a.low	a.low	b.high	b.high	b.high	b.high	a.low	a.low	a.low	a.low	a.low	a.low	a	a	c	59	1	8	35.67	1	1(+RT)
137	b.high	b.high	b.high	b.high	b.high	b.high	b.high	b.high	b.high	b.high	b.high	b.high	b.high	b.high	b.high	b.high	b.high	b.high	b.high	b.high	b.high	b.high	b.high	b.high	a	b	c	59	0	49.45	49.45	0	1
138	a.low	a.low	b.high	b.high	b.high	b.high	a.low	a.low	a.low	b.high	b.high	b.high	b.high	b.high	b.high	b.high	b.high	b.high	b.high	b.high	b.high	b.high	b.high	b.high	a	a	c	62	0	60	60	0	1
139	b.high	b.high	b.high	b.high	b.high	b.high	b.high	b.high	b.high	b.high	b.high	b.high	b.high	b.high	b.high	a.low	b.high	a.low	b.high	b.high	b.high	b.high	b.high	b.high	a	a	c	64	1	36.75	60	0	1
140	b.high	b.high	a.low	a.low	a.low	a.low	b.high	b.high	b.high	a.low	b.high	a.low	a.low	a.low	a.low	a.low	a.low	a.low	a.low	a.low	a.low	a.low	a.low	a.low	b	a	c	64	0	60	60	0	1
141	b.high	b.high	a.low	b.high	b.high	b.high	b.high	b.high	b.high	b.high	a.low	b.high	a.low	b.high	a.low	b.high	a.low	b.high	a.low	a.low	a.low	a.low	b.high	b.high	a	a	c	65	0	60	60	0	4(IP 5FU)
142	a.low	a.low	b.high	b.high	a.low	a.low	a.low	a.low	a.low	b.high	a.low	a.low	b.high	a.low	b.high	b.high	b.high	b.high	b.high	a.low	a.low	b.high	a.low	a.low	b	a	c	65	0	60	60	0	1
143	b.high	b.high	b.high	b.high	b.high	b.high	a.low	b.high	b.high	a.low	a.low	a.low	b.high	a.low	b.high	b.high	b.high	a.low	a.low	a.low	a.low	b.high	a.low	a.low	a	a	c	66	0	60	60	0	1(+RT)
144	b.high	b.high	b.high	b.high	b.high	b.high	b.high	b.high	b.high	b.high	b.high	b.high	b.high	b.high	b.high	b.high	b.high	b.high	b.high	b.high	b.high	b.high	b.high	b.high	b	a	c	66	0	50	50	0	1
145	a.low	a.low	a.low	b.high	b.high	b.high	a.low	a.low	a.low	b.high	b.high	b.high	a.low	b.high	b.high	b.high	b.high	b.high	b.high	b.high	b.high	b.high	b.high	b.high	b	b	c	66	1	8.3	22.33	1	2
146	b.high	b.high	a.low	b.high	b.high	b.high	b.high	b.high	b.high	a.low	b.high	a.low	b.high	b.high	a.low	a.low	a.low	a.low	a.low	a.low	a.low	a.low	a.low	a.low	a	b	c	67	0	60	60	0	1
147	a.low	a.low	a.low	b.high	a.low	a.low	a.low	b.high	a.low	a.low	a.low	a.low	a.low	a.low	b.high	b.high	b.high	b.high	a.low	b.high	b.high	a.low	b.high	b.high	b	b	c	67	0	60	60	0	1
148	a.low	a.low	a.low	a.low	a.low	a.low	a.low	b.high	b.high	a.low	a.low	a.low	a.low	a.low	b.high	a.low	a.low	a.low	a.low	a.low	a.low	a.low	a.low	a.low	b	a	c	68	1	8.4	26	1	1
149	b.high	b.high	a.low	a.low	a.low	a.low	b.high	b.high	a.low	a.low	b.high	a.low	a.low	a.low	a.low	a.low	a.low	a.low	a.low	a.low	a.low	a.low	a.low	a.low	b	a	c	68	1	14.57	21	1	1
150	a.low	a.low	b.high	a.low	b.high	b.high	b.high	a.low	a.low	b.high	b.high	b.high	a.low	b.high	b.high	b.high	b.high	b.high	a.low	b.high	b.high	a.low	b.high	b.high	b	a	c	69	0	0.8	0.8	0	0
151	b.high	b.high	b.high	b.high	b.high	a.low	b.high	a.low	b.high	b.high	b.high	b.high	b.high	b.high	b.high	a.low	a.low	a.low	b.high	b.high	a.low	b.high	a.low	a.low	b	a	c	69	0	60	60	0	1 (single course)
152	b.high	b.high	b.high	b.high	b.high	b.high	b.high	b.high	b.high	b.high	a.low	a.low	a.low	b.high	b.high	a.low	b.high	b.high	b.high	a.low	a.low	a.low	b.high	b.high	b	b	c	69	0	42	42	1	1
153	b.high	b.high	b.high	b.high	b.high	b.high	a.low	b.high	a.low	b.high	b.high	b.high	b.high	b.high	b.high	b.high	b.high	b.high	b.high	b.high	b.high	b.high	b.high	b.high	a	a	c	70	0	60	60	0	1
154	a.low	a.low	a.low	a.low	a.low	a.low	a.low	a.low	a.low	a.low	a.low	a.low	a.low	a.low	a.low	b.high	a.low	a.low	a.low	a.low	a.low	a.low	a.low	a.low	a	a	c	70	0	60	60	0	1
155	b.high	b.high	b.high	b.high	b.high	b.high	a.low	a.low	a.low	b.high	a.low	b.high	a.low	b.high	b.high	b.high	b.high	b.high	b.high	b.high	b.high	a.low	b.high	b.high	b	a	c	70	0	60	60	0	1
156	b.high	b.high	a.low	a.low	a.low	a.low	b.high	b.high	b.high	b.high	b.high	a.low	b.high	a.low	a.low	a.low	a.low	a.low	a.low	a.low	a.low	a.low	a.low	a.low	b	a	c	70	0	60	60	0	0
157	a.low	a.low	a.low	a.low	a.low	a.low	a.low	a.low	a.low	a.low	b.high	a.low	a.low	a.low	a.low	a.low	a.low	a.low	b.high	b.high	a.low	a.low	b.high	b.high	b	a	c	70	1	11	13.33	1	0
158	b.high	a.low	b.high	b.high	b.high	b.high	a.low	b.high	a.low	b.high	a.low	b.high	a.low	b.high	a.low	b.high	b.high	b.high	b.high	a.low	b.high	a.low	b.high	b.high	b	a	c	70	1	25.5	27.12	1	1
159	b.high	b.high	b.high	b.high	b.high	b.high	b.high	b.high	b.high	b.high	a.low	b.high	b.high	b.high	b.high	b.high	b.high	b.high	b.high	a.low	b.high	b.high	b.high	b.high	a	b	c	71	0	60	60	0	1
160	a.low	a.low	a.low	a.low	a.low	a.low	a.low	b.high	a.low	a.low	b.high	b.high	a.low	a.low	a.low	b.high	a.low	a.low	a.low	b.high	b.high	a.low	a.low	a.low	b	b	c	72	0	60	60	0	0
161	b.high	b.high	b.high	b.high	b.high	b.high	b.high	b.high	b.high	b.high	b.high	b.high	b.high	b.high	b.high	b.high	a.low	a.low	b.high	b.high	a.low	b.high	a.low	a.low	b	b	c	72	0	60	60	0	1
162	a.low	a.low	a.low	a.low	a.low	a.low	a.low	a.low	a.low	a.low	a.low	a.low	a.low	a.low	a.low	a.low	a.low	b.high	a.low	a.low	a.low	b.high	a.low	a.low	b	a	c	73	0	60	60	0	0
163	a.low	a.low	a.low	a.low	a.low	a.low	a.low	a.low	a.low	a.low	b.high	a.low	a.low	a.low	b.high	b.high	a.low	b.high	a.low	b.high	a.low	a.low	a.low	a.low	b	a	c	75	0	22.7	22.7	1	X
164	b.high	b.high	b.high	a.low	a.low	a.low	b.high	b.high	b.high	b.high	a.low	a.low	a.low	a.low	a.low	a.low	a.low	a.low	b.high	a.low	a.low	a.low	a.low	a.low	b	b	c	75	0	60	60	0	1
165	a.low	a.low	a.low	a.low	a.low	a.low	b.high	a.low	a.low	a.low	a.low	a.low	a.low	a.low	a.low	a.low	a.low	a.low	a.low	b.high	a.low	a.low	a.low	a.low	b	b	c	76	0	60	60	0	0
166	a.low	b.high	b.high	b.high	a.low	a.low	a.low	a.low	a.low	a.low	a.low	a.low	a.low	a.low	b.high	b.high	b.high	a.low	b.high	b.high	a.low	a.low	b.high	b.high	a	b	c	77	0	60	60	0	0
167	b.high	b.high	b.high	b.high	b.high	b.high	b.high	b.high	a.low	b.high	b.high	b.high	b.high	b.high	b.high	b.high	b.high	b.high	b.high	b.high	b.high	b.high	b.high	b.high	a	b	c	78	0	22.75	22.75	1	0
168	b.high	b.high	b.high	b.high	b.high	b.high	b.high	a.low	b.high	b.high	b.high	b.high	a.low	b.high	b.high	b.high	b.high	b.high	b.high	b.high	b.high	a.low	b.high	b.high	a	b	c	82	0	49.59	49.59	1	1
169	b.high	b.high	a.low	a.low	a.low	a.low	b.high	b.high	b.high	a.low	b.high	a.low	a.low	a.low	a.low	a.low	a.low	a.low	a.low	a.low	a.low	a.low	a.low	a.low	a	b	c	84	0	35.16	35.16	0	X
170	a.low	a.low	a.low	a.low	a.low	a.low	a.low	a.low	a.low	a.low	a.low	a.low	a.low	a.low	a.low	b.high	a.low	a.low	a.low	b.high	b.high	b.high	b.high	b.high	b	a	c	84	0	60	60	0	0
171	b.high	b.high	b.high	b.high	b.high	b.high	a.low	b.high	b.high	a.low	b.high	a.low	a.low	b.high	b.high	b.high	b.high	b.high	a.low	b.high	a.low	a.low	b.high	b.high	b	a	c	87	1	11	19.9	1	X
172	b.high	b.high	a.low	a.low	a.low	a.low	b.high	b.high	b.high	a.low	b.high	a.low	a.low	b.high	a.low	a.low	a.low	a.low	a.low	a.low	a.low	a.low	a.low	a.low	a	a	c	56	1	15.3	60	0	2
173	b.high	b.high	b.high	b.high	b.high	b.high	a.low	a.low	a.low	b.high	b.high	b.high	b.high	b.high	b.high	b.high	b.high	b.high	b.high	b.high	b.high	b.high	b.high	b.high	a	b	c	64	1	16.33	33	1	1
174	a.low	a.low	b.high	b.high	b.high	b.high	a.low	a.low	a.low	b.high	b.high	b.high	b.high	b.high	b.high	b.high	b.high	b.high	b.high	b.high	b.high	b.high	b.high	b.high	a	b	c	66	0	60	60	0	1
175	b.high	b.high	b.high	a.low	a.low	a.low	b.high	b.high	a.low	a.low	a.low	a.low	a.low	a.low	a.low	a.low	a.low	a.low	a.low	a.low	a.low	a.low	a.low	a.low	a	b	c	72	0	18.85	18.85	1	1
176	a.low	a.low	a.low	a.low	a.low	a.low	a.low	b.high	b.high	a.low	a.low	b.high	b.high	a.low	b.high	a.low	a.low	b.high	a.low	a.low	b.high	b.high	a.low	a.low	a	b	c	75	0	27.24	27.24	1	Y
177	b.high	b.high	a.low	b.high	a.low	b.high	b.high	b.high	b.high	a.low	b.high	a.low	a.low	b.high	a.low	a.low	a.low	a.low	a.low	b.high	a.low	a.low	a.low	a.low	a	b	c	76	0	60	60	0	1
178	b.high	b.high	b.high	b.high	a.low	a.low	b.high	b.high	b.high	b.high	b.high	b.high	a.low	b.high	a.low	a.low	a.low	a.low	b.high	a.low	a.low	a.low	a.low	a.low	b	b	c	80	0	5.5	5.5	0	1
179	b.high	b.high	b.high	b.high	b.high	b.high	a.low	a.low	a.low	b.high	b.high	b.high	b.high	b.high	b.high	b.high	b.high	b.high	b.high	b.high	b.high	b.high	b.high	b.high	b	b	c	80	0	60	60	0	Y
180	a.low	a.low	a.low	a.low	a.low	a.low	b.high	b.high	b.high	a.low	a.low	a.low	b.high	a.low	a.low	a.low	a.low	a.low	a.low	a.low	a.low	a.low	a.low	a.low	a	b	c	90	0	0.33	0.33	1	0
181	b.high	b.high	b.high	b.high	b.high	b.high	b.high	a.low	a.low	b.high	b.high	b.high	b.high	b.high	b.high	b.high	b.high	b.high	b.high	b.high	b.high	b.high	b.high	b.high	b	b	c	63	0	0.25	0.25	1	0
182	a.low	a.low	a.low	a.low	b.high	b.high	b.high	b.high	a.low	b.high	b.high	b.high	b.high	b.high	b.high	b.high	b.high	b.high	b.high	a.low	b.high	b.high	b.high	b.high	b	a	c	67	0	21	21	0	1
183	a.low	a.low	a.low	a.low	a.low	a.low	b.high	b.high	b.high	b.high	a.low	b.high	b.high	b.high	b.high	a.low	b.high	b.high	a.low	a.low	b.high	b.high	a.low	a.low	b	a	c	67	0	21	21	0	1
184	a.low	a.low	b.high	b.high	b.high	b.high	b.high	a.low	a.low	b.high	b.high	b.high	b.high	b.high	b.high	b.high	b.high	b.high	b.high	b.high	b.high	b.high	b.high	b.high	b	b	c	70	0	19.38	19.38	0	1
185	a.low	a.low	b.high	b.high	b.high	b.high	b.high	a.low	a.low	a.low	b.high	a.low	a.low	b.high	b.high	b.high	b.high	b.high	a.low	b.high	a.low	a.low	b.high	b.high	b	b	c	74	1	28.5	29.33	1	1
186	a.low	a.low	a.low	a.low	a.low	a.low	a.low	a.low	a.low	b.high	b.high	a.low	a.low	a.low	b.high	b.high	b.high	b.high	b.high	b.high	b.high	a.low	b.high	b.high	b	a	c	77	0	60	60	0	1
187	a.low	b.high	a.low	a.low	b.high	a.low	b.high	b.high	b.high	a.low	b.high	a.low	b.high	a.low	b.high	a.low	b.high	a.low	a.low	a.low	a.low	a.low	a.low	a.low	b	b	c	81	0	60	60	0	1
188	a.low	a.low	b.high	b.high	b.high	b.high	a.low	a.low	a.low	b.high	b.high	b.high	b.high	b.high	b.high	b.high	b.high	b.high	b.high	b.high	b.high	b.high	b.high	b.high	b	b	a	57	0	60	60	0	1
189	b.high	a.low	b.high	b.high	b.high	b.high	a.low	a.low	a.low	a.low	a.low	b.high	b.high	b.high	b.high	b.high	b.high	b.high	b.high	a.low	b.high	b.high	b.high	b.high	b	b	c	72	0	1.33	1.33	0	1
190	b.high	b.high	b.high	b.high	b.high	b.high	b.high	a.low	b.high	b.high	a.low	b.high	b.high	b.high	b.high	b.high	b.high	a.low	b.high	a.low	b.high	b.high	b.high	b.high	a	a	c	76	0	11.67	11.67	1	1
191	a.low	a.low	a.low	a.low	a.low	a.low	a.low	a.low	a.low	a.low	b.high	a.low	a.low	a.low	a.low	a.low	a.low	b.high	b.high	b.high	a.low	a.low	b.high	b.high	b	b	c	84	0	19.9	19.9	1	X
192	a.low	a.low	a.low	a.low	a.low	a.low	a.low	b.high	a.low	a.low	a.low	a.low	b.high	a.low	a.low	b.high	a.low	a.low	a.low	a.low	a.low	b.high	b.high	b.high	a	a	c	58	0	60	60	0	X
193	b.high	b.high	b.high	b.high	b.high	b.high	b.high	b.high	b.high	a.low	a.low	b.high	b.high	b.high	a.low	a.low	a.low	b.high	a.low	a.low	b.high	b.high	b.high	b.high	a	b	b	83	0	30.67	30.67	1	1
194	a.low	a.low	b.high	b.high	b.high	b.high	a.low	a.low	a.low	b.high	a.low	a.low	b.high	a.low	b.high	b.high	b.high	b.high	b.high	b.high	b.high	b.high	a.low	a.low	b	b	c	68	1	40	60	0	4 (IP 5FU)
195	a.low	a.low	a.low	a.low	a.low	a.low	a.low	a.low	a.low	a.low	a.low	a.low	a.low	a.low	a.low	b.high	b.high	b.high	b.high	b.high	b.high	a.low	b.high	b.high	a	a	c	67	0	60	60	0	1
196	a.low	a.low	a.low	a.low	a.low	b.high	b.high	b.high	b.high	a.low	a.low	a.low	a.low	a.low	b.high	b.high	b.high	b.high	a.low	a.low	a.low	a.low	a.low	a.low	a	b	c	72	1	28.26	41.64	1	X
197	a.low	b.high	a.low	a.low	a.low	b.high	a.low	b.high	b.high	a.low	a.low	a.low	a.low	b.high	b.high	a.low	b.high	a.low	b.high	a.low	a.low	a.low	a.low	a.low	a	b	c	69	0	6.5	6.5	0	4 (IP 5FU)
